# Supplementary material for: Bis[2-(1,3-benzothia­zol-2-ylsulfan­yl)eth­yl] ether
Source: Acta Crystallogr Sect E Struct Rep Online. 2009 Dec 12;66(Pt 1):o125. doi: 10.1107/S1600536809052301 (PMC2980199; doi:10.1107/S1600536809052301)
Supplement: Supplementary file 1 [file e-66-0o125-sup1.cif]

##############################################################################
###                                                                        ###
###        Electronic paper (Acta Crystallographica Section E)             ###
###                                                                        ###
##############################################################################
#                                                                            #
# This CIF contains the data in a paper accepted for publication in Acta     #
# Crystallographica Section E. It conforms to the requirements of Notes      #
# for Authors for Section E, and has been peer reviewed under the auspices   #
# of the IUCr Commission on Journals.                                        #
#                                                                            #
# Full details of the Crystallographic Information File format               #
# are given in the paper "The Crystallographic Information File (CIF):       #
# a New Standard Archive File for Crystallography" by S. R. Hall, F. H.      #
# Allen and I. D. Brown [Acta Cryst. (1991), A47, 655-685].                  #
#                                                                            #
# The current version of the core CIF dictionary is obtainable from          #
# ftp://ftp.iucr.org/pub/cif_core.dic. The current version number is 2.4.    #
#                                                                            #
# Software is freely available for graphical display of the structure(s) in  #
# this CIF.  For information consult the CIF home page http://www.iucr.org/  #
# cif/home.html                                                              #
#                                                                            #
# This file may be used for bona fide research purposes within the           #
# scientific community so long as proper attribution is given to the journal # 
# article from which it was obtained.                                        #
#                                                                            #
##############################################################################
                                             
data_I
_audit_creation_method     SHELXL-97
_chemical_name_systematic
;
Bis[2-(1,3-benzothiazol-2-ylsulfanyl)ethyl] ether
;
_chemical_name_common     ?
_chemical_formula_moiety     'C18 H16 N2 O S4'
_chemical_formula_sum     'C18 H16 N2 O S4'
_chemical_formula_iupac     'C18 H16 N2 O S4'
_chemical_formula_weight     404.57
_chemical_melting_point     ?
_symmetry_cell_setting     monoclinic
_symmetry_space_group_name_H-M     'C 2/c'
_symmetry_space_group_name_Hall     '-C 2yc'
loop_
    _symmetry_equiv_pos_as_xyz
    'x, y, z'
    '-x, y, -z+1/2'
    'x+1/2, y+1/2, z'
    '-x+1/2, y+1/2, -z+1/2'
    '-x, -y, -z'
    'x, -y, z-1/2'
    '-x+1/2, -y+1/2, -z'
    'x+1/2, -y+1/2, z-1/2'
_cell_length_a     24.617(3)
_cell_length_b     4.7085(3)
_cell_length_c     17.7866(15)
_cell_angle_alpha     90.00
_cell_angle_beta     116.571(13)
_cell_angle_gamma     90.00
_cell_volume     1843.9(3)
_cell_formula_units_Z     4
_cell_measurement_reflns_used     1595
_cell_measurement_theta_min     2.7750
_cell_measurement_theta_max     68.0970
_cell_measurement_temperature     293(2)
_exptl_crystal_description     block
_exptl_crystal_colour     colourless
_exptl_crystal_size_max     0.18
_exptl_crystal_size_mid     0.15
_exptl_crystal_size_min     0.07
_exptl_crystal_density_diffrn     1.457
_exptl_crystal_density_meas     ?
_exptl_crystal_density_method     'not measured'
_exptl_crystal_F_000     840
_exptl_absorpt_coefficient_mu     4.807
_exptl_absorpt_correction_type     'multi-scan'
_exptl_absorpt_process_details     '(CrysAlis RED; Oxford Diffraction, 2005)'
_exptl_absorpt_correction_T_min     0.76515
_exptl_absorpt_correction_T_max     1.00000
_exptl_special_details
;
;
_diffrn_ambient_temperature     293(2)
_diffrn_radiation_type     CuK\a
_diffrn_radiation_wavelength     1.54178
_diffrn_radiation_source     'Enhance (Cu) X-ray Source'
_diffrn_radiation_monochromator     'graphite'
_diffrn_measurement_device_type     'Oxford Diffraction Xcalibur Sapphire3'
_diffrn_measurement_method     '\w scans'
_diffrn_detector_area_resol_mean     16.0855
_diffrn_reflns_number     2930
_diffrn_reflns_av_R_equivalents     0.0203
_diffrn_reflns_av_sigmaI/netI     0.0271
_diffrn_reflns_theta_min     2.7750
_diffrn_reflns_theta_max     68.0970
_diffrn_reflns_theta_full     68.27
_diffrn_measured_fraction_theta_max     0.995
_diffrn_measured_fraction_theta_full     0.995
_diffrn_reflns_limit_h_min     -29
_diffrn_reflns_limit_h_max     25
_diffrn_reflns_limit_k_min     -5
_diffrn_reflns_limit_k_max     3
_diffrn_reflns_limit_l_min     -21
_diffrn_reflns_limit_l_max     19
_diffrn_standards_number     ?
_diffrn_standards_interval_count     ?
_diffrn_standards_interval_time     ?
_diffrn_standards_decay_%     ?
_refine_special_details
;
Refinement of <i>F</i>^2^ against ALL reflections. The weighted <i>R</i>-factor
<i>wR</i> and goodness of fit <i>S</i> are based on <i>F</i>^2^, conventional
<i>R</i>-factors <i>R</i> are based on <i>F</i>, with <i>F</i> set to zero for
negative <i>F</i>^2^. The threshold expression of <i>F</i>^2^ >
\s(<i>F</i>^2^) is used only for calculating <i>R</i>-factors(gt) <i>etc</i>.
and is not relevant to the choice of reflections for refinement.
<i>R</i>-factors based on <i>F</i>^2^ are statistically about twice as large
as those based on <i>F</i>, and <i>R</i>- factors based on ALL data will be
even larger.
;
_reflns_number_total     1682
_reflns_number_gt     1353
_reflns_threshold_expression     I>2sigma(I)
_refine_ls_structure_factor_coef     Fsqd
_refine_ls_matrix_type     full
_refine_ls_R_factor_all     0.0511
_refine_ls_R_factor_gt     0.0431
_refine_ls_wR_factor_gt     0.1248
_refine_ls_wR_factor_ref     0.1292
_refine_ls_goodness_of_fit_ref     1.052
_refine_ls_restrained_S_all     1.052
_refine_ls_number_reflns     1682
_refine_ls_number_parameters     114
_refine_ls_number_restraints     0
_refine_ls_hydrogen_treatment     constr
_refine_ls_weighting_scheme     calc
_refine_ls_weighting_details
         'calc w=1/[\s^2^(Fo^2^)+(0.0876P)^2^+0.0000P] where P=(Fo^2^+2Fc^2^)/3'
_atom_sites_solution_hydrogens     geom
_atom_sites_solution_primary     direct
_atom_sites_solution_secondary     difmap
_refine_ls_shift/su_max     0.001
_refine_ls_shift/su_mean     0.000
_refine_diff_density_max     0.266
_refine_diff_density_min     -0.252
_refine_ls_extinction_method     none
_refine_ls_extinction_coef     ?
loop_
    _atom_type_symbol
    _atom_type_description
    _atom_type_scat_dispersion_real
    _atom_type_scat_dispersion_imag
    _atom_type_scat_source
    'C' 'C' 0.0181 0.0091
                         'International Tables Vol C Tables 4.2.6.8 and 6.1.1.4'
    'H' 'H' 0.0000 0.0000
                         'International Tables Vol C Tables 4.2.6.8 and 6.1.1.4'
    'N' 'N' 0.0311 0.0180
                         'International Tables Vol C Tables 4.2.6.8 and 6.1.1.4'
    'S' 'S' 0.3331 0.5567
                         'International Tables Vol C Tables 4.2.6.8 and 6.1.1.4'
    'O' 'O' 0.0492 0.0322
                         'International Tables Vol C Tables 4.2.6.8 and 6.1.1.4'
_computing_data_collection     'CrysAlis CCD (Oxford Diffraction, 2005)'
_computing_cell_refinement     'CrysAlis CCD (Oxford Diffraction, 2005)'
_computing_data_reduction     'CrysAlis RED (Oxford Diffraction, 2005)'
_computing_structure_solution     'SHELXS97 (Sheldrick, 2008)'
_computing_structure_refinement     'SHELXL97 (Sheldrick, 2008)'
_computing_molecular_graphics     'SHELXTL (Sheldrick, 2008)'
_computing_publication_material     'OLEX2 (Dolomanov <i>et al.</i>, 2009)'
loop_
    _atom_site_type_symbol
    _atom_site_label
    _atom_site_fract_x
    _atom_site_fract_y
    _atom_site_fract_z
    _atom_site_U_iso_or_equiv
    _atom_site_adp_type
    _atom_site_calc_flag
    _atom_site_refinement_flags
    _atom_site_occupancy
    _atom_site_disorder_assembly
    _atom_site_disorder_group
    C C1 0.17154(13) 0.1689(5) 1.11310(16) 0.0505(6) Uani d . 1 . .
    C C2 0.18584(15) -0.0249(6) 1.17798(17) 0.0608(7) Uani d . 1 . .
    H H2 0.2256 -0.0860 1.2098 0.073 Uiso calc R 1 . .
    C C3 0.13924(18) -0.1235(7) 1.1936(2) 0.0701(8) Uani d . 1 . .
    H H3 0.1474 -0.2568 1.2359 0.084 Uiso calc R 1 . .
    C C4 0.08011(16) -0.0269(8) 1.1470(2) 0.0702(8) Uani d . 1 . .
    H H4 0.0494 -0.0954 1.1591 0.084 Uiso calc R 1 . .
    C C5 0.06625(15) 0.1676(6) 1.0837(2) 0.0614(7) Uani d . 1 . .
    H H5 0.0266 0.2328 1.0534 0.074 Uiso calc R 1 . .
    C C6 0.11236(12) 0.2665(6) 1.06519(15) 0.0489(6) Uani d . 1 . .
    C C7 0.15597(12) 0.4948(6) 0.99910(14) 0.0483(6) Uani d . 1 . .
    C C8 0.09486(13) 0.8627(6) 0.86818(16) 0.0532(6) Uani d . 1 . .
    H H8C 0.0791 0.9199 0.9070 0.064 Uiso calc R 1 . .
    H H8B 0.0995 1.0323 0.8406 0.064 Uiso calc R 1 . .
    C C9 0.05001(13) 0.6678(5) 0.80325(17) 0.0552(6) Uani d . 1 . .
    H H9A 0.0683 0.5769 0.7712 0.066 Uiso calc R 1 . .
    H H9B 0.0370 0.5215 0.8300 0.066 Uiso calc R 1 . .
    N N1 0.10483(10) 0.4522(5) 1.00023(13) 0.0507(5) Uani d . 1 . .
    S S1 0.21965(3) 0.32443(16) 1.07717(4) 0.0560(2) Uani d . 1 . .
    S S2 0.16852(3) 0.69930(17) 0.92661(4) 0.0592(3) Uani d . 1 . .
    O O1 0.0000 0.8363(5) 0.7500 0.0501(6) Uani d S 1 . .
loop_
    _atom_site_aniso_label
    _atom_site_aniso_U_11
    _atom_site_aniso_U_22
    _atom_site_aniso_U_33
    _atom_site_aniso_U_12
    _atom_site_aniso_U_13
    _atom_site_aniso_U_23
    C1 0.0535(14) 0.0516(13) 0.0422(12) -0.0026(11) 0.0176(11) -0.0037(10)
    C2 0.0671(18) 0.0625(16) 0.0465(14) 0.0052(13) 0.0197(13) 0.0058(12)
    C3 0.094(2) 0.0659(17) 0.0546(16) -0.0017(16) 0.0364(17) 0.0077(13)
    C4 0.081(2) 0.076(2) 0.0661(18) -0.0114(16) 0.0442(17) -0.0024(15)
    C5 0.0579(16) 0.0686(18) 0.0606(17) -0.0045(13) 0.0290(14) -0.0061(13)
    C6 0.0530(15) 0.0504(13) 0.0395(12) -0.0021(11) 0.0171(11) -0.0063(10)
    C7 0.0454(13) 0.0524(13) 0.0387(11) -0.0023(10) 0.0112(10) -0.0007(10)
    C8 0.0561(15) 0.0484(13) 0.0442(13) 0.0012(11) 0.0127(11) 0.0024(10)
    C9 0.0528(15) 0.0482(13) 0.0482(13) 0.0051(11) 0.0078(12) -0.0003(11)
    N1 0.0460(11) 0.0559(12) 0.0427(10) -0.0030(9) 0.0132(9) -0.0023(9)
    S1 0.0438(4) 0.0679(5) 0.0484(4) 0.0033(3) 0.0136(3) 0.0090(3)
    S2 0.0450(4) 0.0713(5) 0.0519(4) -0.0050(3) 0.0132(3) 0.0131(3)
    O1 0.0485(14) 0.0462(13) 0.0436(12) 0.000 0.0099(11) 0.000
_geom_special_details
;
All e.s.d.'s (except the e.s.d. in the dihedral angle between two l.s. planes)
are estimated using the full covariance matrix. The cell e.s.d.'s are taken
into account individually in the estimation of e.s.d.'s in distances, angles
and torsion angles; correlations between e.s.d.'s in cell parameters are only
used when they are defined by crystal symmetry. An approximate (isotropic)
treatment of cell e.s.d.'s is used for estimating e.s.d.'s involving l.s.
planes.
;
loop_
    _geom_bond_atom_site_label_1
    _geom_bond_atom_site_label_2
    _geom_bond_site_symmetry_2
    _geom_bond_distance
    _geom_bond_publ_flag
    C1 C2 . 1.387(4) ?
    C1 C6 . 1.396(4) ?
    C1 S1 . 1.739(3) ?
    C2 C3 . 1.376(5) ?
    C2 H2 . 0.9300 ?
    C3 C4 . 1.390(5) ?
    C3 H3 . 0.9300 ?
    C4 C5 . 1.372(5) ?
    C4 H4 . 0.9300 ?
    C5 C6 . 1.395(4) ?
    C5 H5 . 0.9300 ?
    C6 N1 . 1.394(4) ?
    C7 N1 . 1.284(4) ?
    C7 S2 . 1.744(3) ?
    C7 S1 . 1.755(3) ?
    C8 C9 . 1.501(4) ?
    C8 S2 . 1.810(3) ?
    C8 H8C . 0.9700 ?
    C8 H8B . 0.9700 ?
    C9 O1 . 1.414(3) ?
    C9 H9A . 0.9700 ?
    C9 H9B . 0.9700 ?
    O1 C9 2_556 1.414(3) ?
loop_
    _geom_angle_atom_site_label_1
    _geom_angle_atom_site_label_2
    _geom_angle_atom_site_label_3
    _geom_angle_site_symmetry_1
    _geom_angle_site_symmetry_3
    _geom_angle
    _geom_angle_publ_flag
    C2 C1 C6 . . 122.1(3) ?
    C2 C1 S1 . . 128.4(2) ?
    C6 C1 S1 . . 109.5(2) ?
    C3 C2 C1 . . 117.7(3) ?
    C3 C2 H2 . . 121.1 ?
    C1 C2 H2 . . 121.1 ?
    C2 C3 C4 . . 121.0(3) ?
    C2 C3 H3 . . 119.5 ?
    C4 C3 H3 . . 119.5 ?
    C5 C4 C3 . . 121.1(3) ?
    C5 C4 H4 . . 119.4 ?
    C3 C4 H4 . . 119.4 ?
    C4 C5 C6 . . 119.1(3) ?
    C4 C5 H5 . . 120.4 ?
    C6 C5 H5 . . 120.4 ?
    N1 C6 C5 . . 125.7(2) ?
    N1 C6 C1 . . 115.3(2) ?
    C5 C6 C1 . . 118.9(3) ?
    N1 C7 S2 . . 126.7(2) ?
    N1 C7 S1 . . 116.8(2) ?
    S2 C7 S1 . . 116.50(15) ?
    C9 C8 S2 . . 112.65(19) ?
    C9 C8 H8C . . 109.1 ?
    S2 C8 H8C . . 109.1 ?
    C9 C8 H8B . . 109.1 ?
    S2 C8 H8B . . 109.1 ?
    H8C C8 H8B . . 107.8 ?
    O1 C9 C8 . . 107.0(2) ?
    O1 C9 H9A . . 110.3 ?
    C8 C9 H9A . . 110.3 ?
    O1 C9 H9B . . 110.3 ?
    C8 C9 H9B . . 110.3 ?
    H9A C9 H9B . . 108.6 ?
    C7 N1 C6 . . 110.1(2) ?
    C1 S1 C7 . . 88.23(13) ?
    C7 S2 C8 . . 101.30(13) ?
    C9 O1 C9 . 2_556 111.7(3) ?
loop_
    _geom_hbond_atom_site_label_D
    _geom_hbond_atom_site_label_H
    _geom_hbond_atom_site_label_A
    _geom_hbond_site_symmetry_A
    _geom_hbond_distance_DH
    _geom_hbond_distance_HA
    _geom_hbond_distance_DA
    _geom_hbond_angle_DHA
    _geom_hbond_publ_flag
    C4 H4 O1 6_566 0.93 2.71 3.358(3) 127.5 no
data_global
_journal_date_recd_electronic     2009-11-10
_journal_date_accepted     2009-12-05
_journal_name_full     'Acta Crystallographica, Section E'
_journal_year     2010
_journal_volume     66
_journal_issue      1
_journal_page_first     o125
_journal_page_last     o125
_journal_paper_category     QO
_journal_coeditor_code     NG2684
_publ_contact_author_name     'Dr Wei-Sheng Liu'
_publ_contact_author_address
;
Key Laboratory of Nonferrous Metal Chemistry
and Resources Utilization of Gansu Province
College of Chemistry and Chemical Engineering
Lanzhou University
Lanzhou 730000
People's Republic of China
;
_publ_contact_author_email     'liuws@lzu.edu.cn'
_publ_contact_author_fax     '86-931-8912582'
_publ_contact_author_phone     '86-931-8915151'
_publ_section_title
;
Bis[2-(1,3-benzothiazol-2-ylsulfanyl)ethyl] ether
;
loop_
    _publ_author_name
    _publ_author_address
    'Chen, Hui-Guo'
;
Key Laboratory of Nonferrous Metal Chemistry
and Resources Utilization of Gansu Province
College of Chemistry and Chemical Engineering
Lanzhou University
Lanzhou 730000
People's Republic of China
;
    'Li, Xiao-Feng'
;
Institute of Marine Material and Engineering
Shanghai Maritime University
Shanghai 200135
People's Republic of China
;
    'An, Yan'
;
Institute of Marine Material and Engineering
Shanghai Maritime University
Shanghai 200135
People's Republic of China
;
    'Yao, Li-Hui'
;
College of Chemistry and Chemical Engineering
Lanzhou University
Lanzhou 730000
People's Republic of China
;
    'Liu, Wei-Sheng'
;
Key Laboratory of Nonferrous Metal Chemistry
and Resources Utilization of Gansu Province
College of Chemistry and Chemical Engineering
Lanzhou University
Lanzhou 730000
People's Republic of China
;
