# Supplementary material for: Bis[2-(1,3-benzothia­zol-2-ylsulfan­yl)eth­yl] ether
Source: Acta Crystallogr Sect E Struct Rep Online. 2009 Dec 12;66(Pt 1):o125. doi: 10.1107/S1600536809052301 (PMC2980199; doi:10.1107/S1600536809052301)
Supplement: Supplementary file 2 [file e-66-0o125-Isup2.hkl]

# 
# h,k,l, Fc-squared, Fo-squared, sigma(Fo-squared) and status flag 
# 
data_I
_shelx_title ' 090923_4 in C2/c' 
_shelx_refln_list_code          4 
_shelx_F_calc_maximum      186.81 
_exptl_crystal_F_000       840.00 
_reflns_d_resolution_high  0.8298 
 
loop_ 
 _symmetry_equiv_pos_as_xyz 
 'x, y, z' 
 '-x, y, -z+1/2' 
 'x+1/2, y+1/2, z' 
 '-x+1/2, y+1/2, -z+1/2' 
 '-x, -y, -z' 
 'x, -y, z-1/2' 
 '-x+1/2, -y+1/2, -z' 
 'x+1/2, -y+1/2, z-1/2' 
 
_cell_length_a    24.6166 
_cell_length_b     4.7085 
_cell_length_c    17.7866 
_cell_angle_alpha  90.000 
_cell_angle_beta  116.571 
_cell_angle_gamma  90.000 
 
_shelx_F_squared_multiplier     1.000 
 
loop_ 
 _refln_index_h 
 _refln_index_k 
 _refln_index_l 
 _refln_F_squared_calc 
 _refln_F_squared_meas 
 _refln_F_squared_sigma 
 _refln_observed_status 
   2   0   0     6661.90     7858.02     44.28 o 
   4   0   0    20165.05    23789.11    111.16 o 
   6   0   0     1100.77     1639.78     25.69 o 
   8   0   0     6078.02     8036.19     61.55 o 
  10   0   0      267.63      510.84     60.46 o 
  12   0   0     3502.81     4379.82     90.38 o 
  14   0   0        0.61       -1.92     18.35 o 
  16   0   0     3100.98     3000.53     90.95 o 
  18   0   0     8932.45     9656.60     84.72 o 
  20   0   0      818.11      847.00     28.02 o 
  22   0   0       52.23       53.79     11.17 o 
  24   0   0      123.35      127.01     13.01 o 
   1   1   0      722.25      817.08     17.07 o 
   3   1   0     1450.73     1702.03     48.61 o 
   5   1   0      899.52     1029.59     14.51 o 
   7   1   0      124.49      152.81     11.79 o 
   9   1   0      285.72      280.40     16.51 o 
  11   1   0     2447.42     3018.00    141.01 o 
  13   1   0        3.34        4.72     12.31 o 
  15   1   0     1926.48     2161.40     59.13 o 
  17   1   0       15.32       18.19      9.91 o 
  19   1   0     1102.46     1218.89     33.34 o 
  21   1   0      312.17      377.94     20.82 o 
  23   1   0        7.43        7.95     10.14 o 
  25   1   0       23.72       31.14      9.24 o 
   0   2   0     5267.65     5964.02     88.37 o 
   2   2   0     1575.67     1743.29     43.79 o 
   4   2   0      865.98     1121.13     47.04 o 
   6   2   0     1339.20     1496.84     55.21 o 
   8   2   0       77.49       72.79     12.10 o 
  10   2   0      190.59      164.19     17.42 o 
  12   2   0        3.04       -1.88     19.18 o 
  14   2   0       12.10       17.88      6.76 o 
  16   2   0      188.29      184.98     11.19 o 
  18   2   0     2396.81     2574.45     47.54 o 
  20   2   0      615.07      633.48     25.33 o 
  22   2   0        1.12        6.18      9.94 o 
  24   2   0      236.79      279.25     14.92 o 
   1   3   0       25.64       39.93     17.32 o 
   3   3   0     1393.42     1383.39     58.33 o 
   5   3   0     2795.12     2809.35     84.12 o 
   7   3   0     2540.94     2671.75     85.52 o 
   9   3   0        0.86        5.53      7.58 o 
  11   3   0      578.01      599.08     17.20 o 
  13   3   0        4.20        2.00     12.04 o 
  15   3   0      324.64      342.42     13.75 o 
  17   3   0      107.84      117.50     11.37 o 
  19   3   0        1.81        0.72      6.54 o 
  21   3   0      375.99      478.80     12.29 o 
   0   4   0        0.00        4.45     10.35 o 
   2   4   0       34.32       33.82      8.02 o 
   4   4   0      278.13      277.63     12.90 o 
   6   4   0      133.62      153.69     15.79 o 
   8   4   0       12.28       19.13     12.73 o 
  10   4   0        2.29        2.47      8.75 o 
  12   4   0       42.04       43.17      9.37 o 
  14   4   0      100.33      109.96     14.80 o 
  16   4   0        0.07        2.59     10.19 o 
  18   4   0        0.89       -3.61      8.31 o 
   1   5   0      114.98      108.90      9.47 o 
   3   5   0      398.40      425.05     20.39 o 
   5   5   0       42.19       47.45     10.97 o 
   7   5   0        0.58        5.57      9.29 o 
   9   5   0        1.27        3.72      5.54 o 
  11   5   0       40.09       43.49      6.22 o 
 -25   1   1      204.56      231.82     15.19 o 
 -23   1   1       45.15       37.62     10.86 o 
 -21   1   1      230.83      213.73     17.14 o 
 -19   1   1       92.55       95.46     13.46 o 
 -17   1   1     1326.39     1168.48     30.99 o 
 -15   1   1     2798.95     2472.31     54.05 o 
 -13   1   1     7844.03     7593.98     85.23 o 
 -11   1   1     2963.87     3004.23     49.22 o 
  -9   1   1        8.18       20.99      9.53 o 
  -7   1   1     1693.85     1794.72     29.53 o 
  -5   1   1     1653.75     1890.79     37.03 o 
  -3   1   1      246.07      207.90      7.52 o 
  -1   1   1     5275.17     5322.08    112.71 o 
   1   1   1    23436.01    22939.50    302.71 o 
   3   1   1     3030.37     3170.19     47.76 o 
   5   1   1    19528.58    19432.07     83.72 o 
   7   1   1    12536.37    12722.28    278.57 o 
   9   1   1      110.11      151.67     14.29 o 
  11   1   1     6329.74     6864.63    285.26 o 
  13   1   1     1758.28     1628.02     44.89 o 
  15   1   1        1.06       -2.98      7.55 o 
  17   1   1      259.04      234.92     17.92 o 
  19   1   1     1322.93     1179.95     33.36 o 
  21   1   1      268.23      267.12     18.07 o 
  23   1   1      796.94      868.26     26.36 o 
  25   1   1      430.85      497.52     16.98 o 
 -24   2   1       52.73       43.85     10.70 o 
 -22   2   1        1.02       -3.54     10.49 o 
 -20   2   1       71.15       87.73     13.34 o 
 -18   2   1      981.87      953.24     30.27 o 
 -16   2   1      793.09      720.75     23.71 o 
 -14   2   1        6.18       -0.67      9.63 o 
 -12   2   1      441.15      542.66     42.67 o 
 -10   2   1    10872.07    10961.80    157.59 o 
  -8   2   1     5905.88     6378.36    112.34 o 
  -6   2   1        2.32        3.10     16.27 o 
  -4   2   1       97.40       85.74     18.29 o 
  -2   2   1     2908.70     3127.98     45.76 o 
   0   2   1     2506.45     2569.91     33.02 o 
   2   2   1     1131.03     1150.28     25.32 o 
   4   2   1       33.55       38.77      9.11 o 
   6   2   1        5.57        8.34      9.32 o 
   8   2   1    10092.72    10137.16     95.33 o 
  10   2   1     1696.82     1636.25     34.24 o 
  12   2   1     1271.61     1100.15    126.02 o 
  14   2   1      102.51       78.84      8.83 o 
  16   2   1        0.17        0.79     10.76 o 
  18   2   1       68.50       77.53     13.04 o 
  20   2   1      140.45      126.05     14.98 o 
  22   2   1       49.55       47.30     10.79 o 
  24   2   1       63.54       72.70      9.49 o 
 -23   3   1        3.84        5.11      5.80 o 
 -21   3   1        7.48        9.92      6.01 o 
 -19   3   1       42.25       42.55      7.71 o 
 -17   3   1       20.45       16.18      7.27 o 
 -15   3   1       45.62       49.71     12.13 o 
 -13   3   1      353.62      314.86     14.18 o 
 -11   3   1      340.34      331.85     13.50 o 
  -9   3   1       17.96       25.38     11.19 o 
  -7   3   1      557.65      489.44     40.35 o 
  -5   3   1      193.06      148.24     25.52 o 
  -3   3   1      709.63      735.37     43.24 o 
  -1   3   1      321.90      355.88     32.75 o 
   1   3   1       99.74      132.43     25.45 o 
   3   3   1      418.55      409.27     36.08 o 
   5   3   1      685.43      640.59     44.44 o 
   7   3   1      142.00      120.83     25.24 o 
   9   3   1       52.57       53.12     11.72 o 
  11   3   1      277.58      234.52     17.52 o 
  13   3   1      237.98      208.41     17.91 o 
  15   3   1        0.54        3.04      7.26 o 
  17   3   1      148.44      137.76     10.01 o 
  19   3   1       17.54       25.10      6.76 o 
  21   3   1       51.18       47.29      8.26 o 
 -18   4   1      276.04      320.37     16.53 o 
 -16   4   1      582.96      638.06     24.22 o 
 -14   4   1       20.01       11.61      8.23 o 
 -12   4   1       14.95       20.70     12.80 o 
 -10   4   1     2252.12     2208.70     44.91 o 
  -8   4   1      762.41      735.39     19.47 o 
  -6   4   1      192.45      178.89     11.54 o 
  -4   4   1       11.78       15.93      7.56 o 
  -2   4   1      111.25      103.25      9.84 o 
   0   4   1       55.02       44.83     10.44 o 
   2   4   1     1457.58     1293.95     86.70 o 
   4   4   1       14.49        6.89      7.88 o 
   6   4   1      105.89       96.54     10.11 o 
   8   4   1     1262.91     1278.80     24.92 o 
  10   4   1      772.42      779.92     29.38 o 
  12   4   1      549.06      580.13     25.06 o 
  14   4   1       20.57       19.82     11.23 o 
  16   4   1       20.86       18.34      9.55 o 
  18   4   1       11.89       15.49      8.19 o 
 -13   5   1       99.75      100.54      6.86 o 
 -11   5   1       98.18       90.68      7.42 o 
  -9   5   1        1.48       -2.01      5.94 o 
  -7   5   1      278.64      302.81     16.93 o 
  -5   5   1        1.50        2.80      6.68 o 
  -3   5   1      211.03      204.86     11.23 o 
  -1   5   1       57.16       42.83      7.70 o 
   1   5   1      245.35      235.90     16.60 o 
   3   5   1      203.25      197.67     15.85 o 
   5   5   1      145.88      155.26     14.47 o 
   7   5   1        0.20       -4.13      9.23 o 
   9   5   1        2.48        4.50      5.76 o 
  11   5   1        3.90        6.16      5.36 o 
 -26   0   2     1391.44     1535.87     30.07 o 
 -24   0   2       50.41       60.22     11.58 o 
 -22   0   2      895.37      897.39     28.65 o 
 -20   0   2      459.85      405.77     20.34 o 
 -18   0   2     5396.20     4886.84     58.58 o 
 -16   0   2      781.25      694.15     45.91 o 
 -14   0   2     1929.59     2039.41     64.20 o 
 -12   0   2     1164.75     1089.12     58.54 o 
 -10   0   2     7899.43     8227.74     73.31 o 
  -8   0   2    13637.24    14291.25    476.24 o 
  -6   0   2     4818.78     5458.28     58.94 o 
  -4   0   2    17056.36    16601.26    325.82 o 
  -2   0   2     2823.62     2800.42     25.47 o 
   0   0   2    18242.37    17952.71    328.06 o 
   2   0   2    34897.86    30564.42    530.31 o 
   4   0   2     1433.66     1606.72     37.84 o 
   6   0   2     5045.56     5822.19     80.00 o 
   8   0   2     7851.94     7695.80    105.53 o 
  10   0   2     3675.34     3415.38     80.07 o 
  12   0   2     3536.80     3417.47     87.40 o 
  14   0   2        0.92       -3.47     22.23 o 
  16   0   2     6348.63     5950.23     66.27 o 
  18   0   2     1462.29     1307.66     33.76 o 
  20   0   2      772.61      745.55     26.47 o 
  22   0   2      140.11      137.83     13.77 o 
  24   0   2       14.42       12.65      7.78 o 
 -27   1   2       32.79       18.87      7.96 o 
 -25   1   2       52.10       45.96     10.62 o 
 -23   1   2       78.91       78.96     12.83 o 
 -21   1   2        3.23       11.90     10.57 o 
 -19   1   2      176.96      172.34     15.88 o 
 -17   1   2      419.61      371.53     16.77 o 
 -15   1   2        5.73        0.65     13.47 o 
 -13   1   2        0.96        0.63     10.46 o 
 -11   1   2     5118.65     6012.03     77.25 o 
  -9   1   2     2333.05     2620.81     38.94 o 
  -7   1   2     3043.28     3392.08     41.87 o 
  -5   1   2     2252.40     2466.94     34.09 o 
  -3   1   2    30447.15    28319.76    536.45 o 
  -1   1   2     1316.88     1406.24     16.95 o 
   1   1   2    17098.03    18119.69     88.48 o 
   3   1   2     3423.57     3638.22     45.63 o 
   5   1   2      246.94      271.43     10.93 o 
   7   1   2     8764.08     9921.09     79.72 o 
   9   1   2      440.76      463.26     21.28 o 
  11   1   2      523.57      600.32     45.74 o 
  13   1   2     1088.87      994.42     37.55 o 
  15   1   2     1874.91     1716.59     37.02 o 
  17   1   2      309.99      268.50     17.98 o 
  19   1   2      269.80      265.24     18.30 o 
  21   1   2       13.06       22.92     11.66 o 
  23   1   2       32.28       36.79     10.30 o 
 -24   2   2      109.34      101.60     12.30 o 
 -22   2   2        5.94        9.51     10.31 o 
 -20   2   2      431.16      353.97     20.31 o 
 -18   2   2       53.53       42.68     11.77 o 
 -16   2   2       24.71       22.75      5.88 o 
 -14   2   2      238.53      238.89     33.49 o 
 -12   2   2      257.90      245.59     30.05 o 
 -10   2   2     5010.47     5112.45    106.90 o 
  -8   2   2     6666.74     6880.01    113.25 o 
  -6   2   2      147.86      156.61     20.87 o 
  -4   2   2      673.20      855.20     36.61 o 
  -2   2   2     4645.57     4873.20     56.25 o 
   0   2   2     1565.15     1655.76     31.27 o 
   2   2   2      743.46      837.70     23.34 o 
   4   2   2        1.30        1.21      9.22 o 
   6   2   2        3.57        8.44      9.99 o 
   8   2   2      239.13      208.13     22.59 o 
  10   2   2     2709.42     2675.64    114.81 o 
  12   2   2      255.26      190.60     29.48 o 
  14   2   2       36.99       36.10     10.64 o 
  16   2   2      130.37      101.01      9.76 o 
  18   2   2      300.74      312.03     19.96 o 
  20   2   2      914.40      873.41     27.97 o 
  22   2   2        0.05        0.04      8.85 o 
 -23   3   2      716.38      717.33     18.09 o 
 -21   3   2      377.37      357.03     12.26 o 
 -19   3   2       34.72       27.63      9.96 o 
 -17   3   2        4.20       -7.05      7.05 o 
 -15   3   2      637.62      593.31     17.49 o 
 -13   3   2       31.52       31.64      6.94 o 
 -11   3   2     1650.03     1522.18     20.47 o 
  -9   3   2      144.96      111.17     23.54 o 
  -7   3   2     2122.94     2022.53     72.87 o 
  -5   3   2     6238.19     5919.11    117.09 o 
  -3   3   2     1374.12     1207.09     36.41 o 
  -1   3   2       21.57        2.76      9.98 o 
   1   3   2      111.25      114.16     23.14 o 
   3   3   2      186.25      185.91     26.76 o 
   5   3   2        9.23        6.02     17.34 o 
   7   3   2     2487.82     2298.04     42.30 o 
   9   3   2     1572.68     1482.85     36.12 o 
  11   3   2     1641.07     1511.78     37.46 o 
  13   3   2     1393.29     1302.54     36.17 o 
  15   3   2      930.12      924.82     23.20 o 
  17   3   2      111.82      122.51      9.69 o 
  19   3   2       43.40       43.76      6.85 o 
  21   3   2       26.65       19.74      6.51 o 
 -18   4   2       18.34       24.11      9.57 o 
 -16   4   2       13.27        6.79     10.26 o 
 -14   4   2       51.50       47.78     12.76 o 
 -12   4   2      372.14      396.51     22.32 o 
 -10   4   2       90.01       90.63      8.08 o 
  -8   4   2        1.00       -0.24      5.90 o 
  -6   4   2       36.13       30.82      8.37 o 
  -4   4   2        3.68       -2.66      7.32 o 
  -2   4   2       85.89       64.49      8.68 o 
   0   4   2      450.18      393.09     21.86 o 
   2   4   2        3.80        4.20     10.44 o 
   4   4   2      954.37      919.23     22.15 o 
   6   4   2      262.87      280.94     13.42 o 
   8   4   2      332.42      300.17     20.57 o 
  10   4   2        7.60       15.12     12.14 o 
  12   4   2       68.24       71.05     13.51 o 
  14   4   2        6.49       11.73     10.96 o 
  16   4   2       19.29       24.24      9.50 o 
 -13   5   2       38.75       34.46      5.71 o 
 -11   5   2      284.90      280.83     10.38 o 
  -9   5   2       24.60       35.65      9.40 o 
  -7   5   2      143.69      147.40      9.57 o 
  -5   5   2      327.61      344.87     12.82 o 
  -3   5   2      499.67      476.75     14.64 o 
  -1   5   2        1.45        8.14     10.20 o 
   1   5   2      134.74      135.49     14.37 o 
   3   5   2       29.38       25.60     10.49 o 
   5   5   2        2.51        8.04      9.40 o 
   7   5   2      203.52      237.94     12.92 o 
   9   5   2       17.49       25.24      6.19 o 
  11   5   2       60.33       60.62      9.54 o 
 -27   1   3        4.17        2.25      8.20 o 
 -25   1   3      209.83      176.66     15.40 o 
 -23   1   3      252.41      224.58     17.27 o 
 -21   1   3     3709.61     3627.20     55.64 o 
 -19   1   3      978.40      902.57     28.66 o 
 -17   1   3      954.94      810.05     20.53 o 
 -15   1   3     4709.87     4486.90     77.46 o 
 -13   1   3     3684.29     3675.78     56.53 o 
 -11   1   3     1158.76     1391.92     67.92 o 
  -9   1   3      329.86      395.30     16.18 o 
  -7   1   3      157.97      121.42     12.17 o 
  -5   1   3      289.45      275.86      9.36 o 
  -1   1   3     4759.74     5119.53    104.45 o 
   1   1   3    21726.71    22090.77     91.90 o 
   3   1   3    16663.58    18224.02    183.38 o 
   5   1   3     6493.92     6916.53     63.36 o 
   7   1   3     5333.63     5829.84     65.66 o 
   9   1   3       45.99       67.02     13.01 o 
  11   1   3      169.89      171.60     17.07 o 
  13   1   3      293.59      228.39     22.99 o 
  15   1   3     2756.13     2521.87     46.19 o 
  17   1   3      164.64      130.68     15.71 o 
  19   1   3       46.11       41.53     11.91 o 
  21   1   3     1599.46     1546.59     34.72 o 
  23   1   3      801.81      877.37     23.14 o 
 -26   2   3        1.19        4.40      8.05 o 
 -24   2   3      106.89      109.13     12.55 o 
 -22   2   3       38.55       21.49     11.16 o 
 -20   2   3     1106.18     1056.70     31.67 o 
 -18   2   3     1741.93     1658.48     26.77 o 
 -16   2   3      139.51      117.62      7.66 o 
 -14   2   3      606.05      527.74     43.39 o 
 -12   2   3        0.26        4.39     19.28 o 
 -10   2   3      371.66      426.61     33.41 o 
  -8   2   3      351.99      371.73     29.67 o 
  -6   2   3      261.75      266.82     23.72 o 
  -4   2   3     1809.33     2026.21     52.33 o 
  -2   2   3     3179.25     3083.55     47.40 o 
   0   2   3     1701.55     1581.03     32.07 o 
   2   2   3     5082.90     5084.15    188.20 o 
   4   2   3     2871.50     3223.12     48.34 o 
   6   2   3     2067.80     2204.01     46.81 o 
   8   2   3      287.56      330.37     25.08 o 
  10   2   3      681.67      599.11     47.23 o 
  12   2   3        0.37        6.50      6.79 o 
  14   2   3       51.34       33.23      8.54 o 
  16   2   3     1282.69     1258.25     23.77 o 
  18   2   3      831.80      921.13     29.59 o 
  20   2   3       98.75      109.09     13.12 o 
  22   2   3       34.54       37.60      9.14 o 
 -23   3   3       32.59       29.38      5.68 o 
 -21   3   3      232.83      206.03     10.55 o 
 -19   3   3       52.12       31.77      7.43 o 
 -17   3   3       38.79       18.44     18.65 o 
 -15   3   3      240.78      228.90     12.57 o 
 -13   3   3      235.01      210.72      9.98 o 
 -11   3   3        8.87        8.31      7.52 o 
  -9   3   3      222.37      140.10     26.76 o 
  -7   3   3       11.17        2.14     19.91 o 
  -5   3   3        0.35        7.31     11.74 o 
  -3   3   3       31.96       42.90     11.94 o 
  -1   3   3     1745.96     1777.30     59.96 o 
   1   3   3       28.51       16.47     15.42 o 
   3   3   3     1795.89     1766.21     68.39 o 
   5   3   3      443.59      434.29     38.79 o 
   7   3   3       50.61       44.34     10.04 o 
   9   3   3        1.55       -3.87      7.95 o 
  11   3   3       42.94       39.15     13.54 o 
  13   3   3       74.97       71.27      9.16 o 
  15   3   3      132.89      115.19     10.16 o 
  17   3   3      142.10      160.77     10.14 o 
  19   3   3       96.73       99.16      7.14 o 
 -20   4   3       83.08       94.02     10.41 o 
 -18   4   3      315.76      364.23     18.27 o 
 -16   4   3      310.16      319.99     19.46 o 
 -14   4   3      128.29      101.80     14.12 o 
 -12   4   3      100.01       96.78      8.13 o 
 -10   4   3      129.10      137.76      8.98 o 
  -8   4   3        2.23        8.12      6.07 o 
  -6   4   3        3.09        2.05      7.98 o 
  -4   4   3      162.27      157.78     11.50 o 
  -2   4   3      974.68     1037.19     32.82 o 
   0   4   3     1309.19     1193.99     34.39 o 
   2   4   3      881.39      780.03     43.36 o 
   4   4   3       71.50       63.23     12.97 o 
   6   4   3      768.51      747.35     28.33 o 
   8   4   3       49.72       52.68     13.58 o 
  10   4   3       48.06       53.05     12.68 o 
  12   4   3       10.20       11.07     12.33 o 
  14   4   3        0.63        5.18     10.48 o 
  16   4   3      153.05      159.10      8.19 o 
 -13   5   3      150.40      137.41      7.60 o 
 -11   5   3        0.25       -3.70      5.30 o 
  -9   5   3       15.47       15.45      6.73 o 
  -7   5   3      206.54      198.97     10.87 o 
  -5   5   3        0.63        1.69      9.97 o 
  -3   5   3      107.39      102.91     13.54 o 
  -1   5   3       12.60        8.72     10.16 o 
   1   5   3        5.51        3.58     10.19 o 
   3   5   3       80.46       73.54     12.81 o 
   5   5   3       73.78       70.42     12.20 o 
   7   5   3       95.95       94.53      7.56 o 
   9   5   3       20.99       37.90      6.11 o 
 -28   0   4      503.06      427.64     15.14 o 
 -26   0   4      165.66      165.43     13.75 o 
 -24   0   4        6.54        7.84      9.19 o 
 -22   0   4       16.28        8.10     10.19 o 
 -20   0   4     4001.78     3791.05     53.89 o 
 -18   0   4      713.32      635.89     44.13 o 
 -16   0   4      543.09      579.41     39.48 o 
 -14   0   4      844.65     1045.95     50.55 o 
 -12   0   4     5762.58     5770.70    121.64 o 
 -10   0   4    18140.04    18018.39    115.34 o 
  -8   0   4     2514.62     2677.73     49.04 o 
  -6   0   4    24063.28    23015.85    410.30 o 
  -4   0   4    17992.27    17512.79    367.83 o 
  -2   0   4      505.77      534.23     19.62 o 
   0   0   4     5193.43     5562.68     43.39 o 
   2   0   4     6082.24     6929.39     84.40 o 
   4   0   4     9741.00    10316.35    108.63 o 
   6   0   4     1445.30     1528.72     48.72 o 
   8   0   4    32305.11    32146.85    237.68 o 
  10   0   4    11272.49    11421.56    156.96 o 
  12   0   4      882.24      727.62     46.98 o 
  14   0   4      510.05      517.49     22.21 o 
  16   0   4       25.90       20.25     10.98 o 
  18   0   4      133.23      129.75     14.19 o 
  20   0   4      271.70      263.32     17.12 o 
  22   0   4      105.31      112.87     11.13 o 
 -27   1   4        3.87        6.66      8.18 o 
 -25   1   4       19.74       17.61     10.29 o 
 -23   1   4        1.25        3.03     10.41 o 
 -21   1   4       43.39       28.29     11.53 o 
 -19   1   4        3.34        7.96     10.33 o 
 -17   1   4      147.95      136.01     18.33 o 
 -15   1   4       53.18       94.29     14.70 o 
 -13   1   4     1460.59     1513.06     41.01 o 
 -11   1   4     4925.39     5618.70     80.00 o 
  -9   1   4      643.65      738.17     26.26 o 
  -7   1   4      890.87      976.28     19.07 o 
  -5   1   4     3139.35     3532.48     36.23 o 
  -3   1   4     4181.94     4199.35     59.62 o 
  -1   1   4    23964.18    24055.17     90.85 o 
   1   1   4      543.79      627.63     15.76 o 
   3   1   4     1017.55     1290.12     44.85 o 
   5   1   4    10030.27    11102.92    158.44 o 
   7   1   4       43.25       81.12     19.64 o 
   9   1   4      184.69      201.26     18.47 o 
  11   1   4        5.24       15.61     14.00 o 
  13   1   4      648.04      555.21     29.57 o 
  15   1   4      597.00      573.28     24.27 o 
  17   1   4       16.58        6.15     10.17 o 
  19   1   4       64.18       62.32     12.80 o 
  21   1   4      115.57      122.72     12.58 o 
  23   1   4      324.42      333.86     13.86 o 
 -26   2   4      176.14      170.91     12.56 o 
 -24   2   4       58.85       60.61     11.58 o 
 -22   2   4      228.83      206.77     16.95 o 
 -20   2   4        4.18        5.24     10.18 o 
 -18   2   4      615.60      567.74     13.58 o 
 -16   2   4     1488.05     1378.08     18.64 o 
 -14   2   4      170.22      113.74     26.75 o 
 -12   2   4      309.71      249.73     28.55 o 
 -10   2   4     3249.52     3415.80     81.59 o 
  -8   2   4     5751.69     6013.11     97.85 o 
  -6   2   4      554.58      552.30     29.74 o 
  -4   2   4     4040.63     4435.74     53.05 o 
  -2   2   4     3746.21     4201.16     52.40 o 
   0   2   4     2275.13     2451.02     40.97 o 
   2   2   4      144.47      110.62     18.39 o 
   4   2   4       48.93       52.20     11.57 o 
   6   2   4     1860.14     1830.49    117.74 o 
   8   2   4     3497.06     3344.15    117.59 o 
  10   2   4     1230.38     1017.23     57.44 o 
  12   2   4       22.07       25.47      7.87 o 
  14   2   4      763.74      710.17     18.74 o 
  16   2   4       59.19       34.47     12.06 o 
  18   2   4      172.48      164.13     15.86 o 
  20   2   4        1.71        0.77      9.10 o 
 -23   3   4      104.57       90.78      7.33 o 
 -21   3   4        4.77       10.10      8.51 o 
 -19   3   4      204.95      195.45     20.54 o 
 -17   3   4      327.84      313.62     13.67 o 
 -15   3   4      694.34      708.31     19.14 o 
 -13   3   4     4900.89     4837.03     44.61 o 
 -11   3   4     1637.04     1586.98     25.56 o 
  -9   3   4       19.04       15.58     14.64 o 
  -7   3   4     2329.93     2248.58     51.40 o 
  -5   3   4      471.64      405.50     49.13 o 
  -3   3   4       72.63       63.84     16.87 o 
  -1   3   4      193.59      169.71     16.90 o 
   1   3   4      403.13      339.27     32.13 o 
   3   3   4     1285.07     1201.24     56.94 o 
   5   3   4     3374.02     3197.89     50.72 o 
   7   3   4      701.37      752.81     28.02 o 
   9   3   4      909.59      908.45     30.66 o 
  11   3   4      790.30      766.74     28.94 o 
  13   3   4      623.61      551.08     33.47 o 
  15   3   4      229.15      263.82     12.13 o 
  17   3   4      173.31      195.71      9.73 o 
  19   3   4       47.61       40.46      7.76 o 
 -20   4   4        0.25       -0.56      8.17 o 
 -18   4   4       16.98       23.09      9.88 o 
 -16   4   4       57.73       76.36     14.14 o 
 -14   4   4      124.13      122.33      8.67 o 
 -12   4   4       80.69       79.94      7.93 o 
 -10   4   4      149.22      153.41      9.23 o 
  -8   4   4        6.09       -1.42      6.05 o 
  -6   4   4      473.84      426.12     23.05 o 
  -4   4   4       11.44        5.05     11.22 o 
  -2   4   4      208.06      210.30     17.57 o 
   0   4   4      240.66      191.80     17.37 o 
   2   4   4        7.18        7.27      7.62 o 
   4   4   4      309.08      299.87     26.73 o 
   6   4   4      246.11      234.61     18.83 o 
   8   4   4        0.65       85.71     14.20 o 
  10   4   4       99.99       95.51     15.01 o 
  12   4   4        0.15        2.15     11.14 o 
  14   4   4       10.01       16.61      6.05 o 
 -13   5   4      103.13       91.49      6.35 o 
 -11   5   4      150.49      124.36      8.03 o 
  -9   5   4      109.45      100.68      8.25 o 
  -7   5   4       57.11       51.24     11.97 o 
  -5   5   4      167.68      157.55     15.11 o 
  -3   5   4       63.78       52.58     12.07 o 
  -1   5   4        2.54        0.89     10.18 o 
   1   5   4        1.16       -0.43      9.93 o 
   3   5   4        5.30        3.34      9.55 o 
   5   5   4      266.90      302.18     16.81 o 
   7   5   4      123.08      132.74     12.12 o 
   9   5   4       11.56       16.77      7.77 o 
 -27   1   5        4.17        1.48      9.48 o 
 -25   1   5      163.62      142.83     14.73 o 
 -23   1   5     1230.87     1198.98     33.17 o 
 -21   1   5     1921.67     1775.79     39.55 o 
 -19   1   5     1217.48     1212.80     32.89 o 
 -17   1   5      693.21      565.79     39.59 o 
 -15   1   5        5.30       -0.03     15.38 o 
 -13   1   5     2407.62     2466.26     60.00 o 
 -11   1   5      371.99      319.80     21.36 o 
  -9   1   5      940.92     1042.38     29.96 o 
  -7   1   5      256.41      243.34     12.35 o 
  -5   1   5    20894.52    20306.88     82.58 o 
  -3   1   5     5576.56     5529.64    126.87 o 
  -1   1   5    18166.57    19280.66     66.83 o 
   1   1   5      354.16      354.17     11.81 o 
   3   1   5     1755.20     2037.16     35.08 o 
   5   1   5       10.92       12.76     10.67 o 
   7   1   5       30.41       35.96     22.36 o 
   9   1   5       12.28       17.64     13.16 o 
  11   1   5      568.38      452.82     35.21 o 
  13   1   5     5880.95     5434.11     67.13 o 
  15   1   5      815.72      843.00     28.95 o 
  17   1   5      648.15      576.73     25.19 o 
  19   1   5       51.85       70.91     13.08 o 
  21   1   5      294.57      346.89     16.39 o 
 -26   2   5      239.70      251.62     14.79 o 
 -24   2   5      182.72      205.02     15.63 o 
 -22   2   5        6.69        3.35     10.36 o 
 -20   2   5      480.62      450.62     16.27 o 
 -18   2   5       27.61       23.53      7.06 o 
 -16   2   5      629.84      588.57     13.38 o 
 -14   2   5      243.84      256.55     31.59 o 
 -12   2   5      453.47      411.98     35.21 o 
 -10   2   5     3611.15     3793.24     81.48 o 
  -8   2   5     5343.35     5404.98    102.89 o 
  -6   2   5     1876.72     1770.16     44.24 o 
  -4   2   5      247.50      325.05     38.68 o 
  -2   2   5     9704.59     9793.80     82.03 o 
   0   2   5     1712.79     1654.85     86.75 o 
   2   2   5      326.18      344.76     53.35 o 
   4   2   5     1011.20     1172.34     35.04 o 
   6   2   5     1747.11     1642.74     45.12 o 
   8   2   5     1193.66     1005.50     63.64 o 
  10   2   5     1448.14     1358.75     24.05 o 
  12   2   5      372.81      372.23     14.76 o 
  14   2   5        9.21       11.24      7.60 o 
  16   2   5      963.25      955.38     30.15 o 
  18   2   5      830.99      881.53     27.11 o 
  20   2   5       94.22      111.13     11.59 o 
 -23   3   5       33.59       28.97      8.41 o 
 -21   3   5       20.97        9.00      6.52 o 
 -19   3   5       82.44       81.34      7.35 o 
 -17   3   5        2.41       -1.94      7.41 o 
 -15   3   5      368.49      326.62     14.92 o 
 -13   3   5        1.17        2.19      8.41 o 
 -11   3   5      510.99      505.84     16.00 o 
  -9   3   5       67.87       90.37      9.34 o 
  -7   3   5      486.83      469.18     25.99 o 
  -5   3   5      326.66      304.75     29.87 o 
  -3   3   5       66.40       36.64     15.35 o 
  -1   3   5      117.62      139.33     20.80 o 
   1   3   5      259.75      243.02     30.55 o 
   3   3   5     1097.07     1022.71     26.48 o 
   5   3   5       63.41       62.38     13.02 o 
   7   3   5      644.25      598.80     25.97 o 
   9   3   5       44.85       35.69     13.51 o 
  11   3   5      142.26      132.22     19.99 o 
  13   3   5        3.27        3.21      7.01 o 
  15   3   5      126.72      131.20      9.55 o 
  17   3   5       75.86       74.01      9.47 o 
 -20   4   5      184.01      198.37     13.93 o 
 -18   4   5        3.38       -3.09     10.20 o 
 -16   4   5      191.25      197.14     16.64 o 
 -14   4   5      151.57      155.07      9.25 o 
 -12   4   5        0.26       -0.04      6.41 o 
 -10   4   5     1187.56     1222.12     19.63 o 
  -8   4   5     1734.26     1806.79     34.20 o 
  -6   4   5      183.47      187.22     19.15 o 
  -4   4   5        5.70        7.17      8.41 o 
  -2   4   5      688.88      647.90     18.71 o 
   0   4   5     1024.85      970.15     31.73 o 
   2   4   5      689.66      756.55     54.23 o 
   4   4   5      186.42      219.73     12.98 o 
   6   4   5       26.16       28.54      8.50 o 
   8   4   5      231.49      249.63     16.14 o 
  10   4   5      511.17      598.57     16.57 o 
  12   4   5       53.14       60.19      7.74 o 
  14   4   5        1.37       -4.69      5.23 o 
 -13   5   5        1.21        2.52      6.12 o 
 -11   5   5       71.73       73.48      7.44 o 
  -9   5   5       39.20       48.50      8.67 o 
  -7   5   5        0.39       -5.22     10.68 o 
  -5   5   5      264.05      304.71     18.36 o 
  -3   5   5       42.71       46.07     12.35 o 
  -1   5   5       37.98       51.05     12.12 o 
   1   5   5      188.00      220.97     15.64 o 
   3   5   5       23.70       28.27     10.10 o 
   5   5   5       12.78       15.24      9.55 o 
   7   5   5        1.51       -0.93      8.06 o 
 -28   0   6        8.12       11.86      8.09 o 
 -26   0   6        5.59        9.78      9.61 o 
 -24   0   6      487.08      489.38     22.08 o 
 -22   0   6      210.22      214.65     16.27 o 
 -20   0   6     2644.20     2302.14     42.56 o 
 -18   0   6    10334.36     9534.44    152.48 o 
 -16   0   6     2359.80     2508.28    162.55 o 
 -14   0   6     2596.19     3103.55    208.92 o 
 -12   0   6      138.31       74.65     28.03 o 
 -10   0   6     7256.58     8502.84    159.19 o 
  -8   0   6     3048.56     3288.18     51.32 o 
  -6   0   6     9791.84    10447.48     91.08 o 
  -4   0   6     8789.39     8962.90     88.36 o 
  -2   0   6     8773.98     9861.70    360.53 o 
   0   0   6    10010.61    10655.94     91.38 o 
   2   0   6     5327.64     5745.68     93.92 o 
   4   0   6     4762.76     5242.61     90.94 o 
   6   0   6       49.33       19.12     15.82 o 
   8   0   6     4442.00     4698.59    102.53 o 
  10   0   6     2214.60     2422.74     80.92 o 
  12   0   6      348.68      318.91     18.65 o 
  14   0   6      435.44      430.44     21.61 o 
  16   0   6       12.28       10.61     10.40 o 
  18   0   6     1943.23     1975.90     38.43 o 
  20   0   6     1720.63     1720.31     30.75 o 
 -27   1   6        0.60       13.39      8.98 o 
 -25   1   6       51.51       32.54     11.42 o 
 -23   1   6     1088.46     1092.79     31.70 o 
 -21   1   6      121.34      124.31     14.13 o 
 -19   1   6     1060.50     1028.76     21.07 o 
 -17   1   6        2.37        6.25     35.17 o 
 -15   1   6      131.68      108.41     20.05 o 
 -13   1   6       33.50       14.46      8.45 o 
 -11   1   6        0.94        0.73      8.17 o 
  -9   1   6      230.95      265.62     13.42 o 
  -7   1   6     2220.41     2292.71     29.74 o 
  -5   1   6     1641.79     1806.53     44.81 o 
  -3   1   6      937.15      889.75     45.08 o 
  -1   1   6       26.02       15.53      5.20 o 
   1   1   6      803.98      937.66     22.33 o 
   3   1   6     2817.60     3112.70    100.18 o 
   5   1   6     2058.34     2033.10     35.50 o 
   7   1   6     1418.91     1252.12     37.63 o 
   9   1   6        0.25       -3.71     14.43 o 
  11   1   6       39.98       19.07     13.91 o 
  13   1   6       11.87       11.44     11.93 o 
  15   1   6        1.68       -0.71     11.13 o 
  17   1   6       11.43       11.58     10.98 o 
  19   1   6       23.38       26.70     10.22 o 
  21   1   6      102.44      116.93      9.90 o 
 -26   2   6       18.26       20.92      9.15 o 
 -24   2   6       96.50       86.35     12.53 o 
 -22   2   6       90.86      100.86     13.52 o 
 -20   2   6      240.70      218.94     11.90 o 
 -18   2   6     2572.67     2512.87     26.14 o 
 -16   2   6     2109.48     1911.29     21.71 o 
 -14   2   6       28.79       37.55     17.52 o 
 -12   2   6     1311.65     1247.89     59.25 o 
 -10   2   6      223.65      200.44     16.02 o 
  -8   2   6      480.22      566.41     22.59 o 
  -6   2   6     1695.28     1667.30     37.16 o 
  -4   2   6     4447.18     5171.24     89.17 o 
  -2   2   6     1458.19     1479.48     93.30 o 
   0   2   6    22853.00    23754.36    135.64 o 
   2   2   6     2258.86     2299.78     46.27 o 
   4   2   6       19.31       24.78     12.02 o 
   6   2   6      338.47      321.36     24.44 o 
   8   2   6     1884.11     1723.57     26.37 o 
  10   2   6      903.30      849.00     23.77 o 
  12   2   6      284.60      257.51     12.92 o 
  14   2   6       28.90       27.47      7.85 o 
  16   2   6       83.56       93.58     14.00 o 
  18   2   6      704.45      772.95     23.88 o 
 -23   3   6      226.68      212.88     12.87 o 
 -21   3   6      436.37      458.25     21.42 o 
 -19   3   6      104.90       96.43      9.93 o 
 -17   3   6       19.87       12.41      7.34 o 
 -15   3   6     1811.52     1760.36     60.19 o 
 -13   3   6      359.34      350.90     14.43 o 
 -11   3   6     1112.22     1042.71     32.75 o 
  -9   3   6      366.82      330.56     13.57 o 
  -7   3   6       27.93       32.86     10.20 o 
  -5   3   6      945.11      891.83     47.97 o 
  -3   3   6     1338.09     1229.95     54.59 o 
  -1   3   6       54.44       89.66     22.49 o 
   1   3   6       68.34       56.96     10.61 o 
   3   3   6     6918.86     6870.72     75.12 o 
   5   3   6      209.13      188.12     16.90 o 
   7   3   6       23.58       30.98     12.71 o 
   9   3   6      129.27      105.94     16.08 o 
  11   3   6       67.39       61.45      9.02 o 
  13   3   6      191.22      200.87     11.24 o 
  15   3   6      679.31      738.41     25.16 o 
  17   3   6        3.34        1.53      6.14 o 
 -20   4   6        0.31       -1.97      8.92 o 
 -18   4   6       17.00       27.42     10.17 o 
 -16   4   6       52.62       57.30     10.47 o 
 -14   4   6        0.05       -2.03      6.62 o 
 -12   4   6       82.79       83.21      8.01 o 
 -10   4   6       72.61       66.90      9.31 o 
  -8   4   6       26.35       24.37      8.29 o 
  -6   4   6       63.37       52.06      9.19 o 
  -4   4   6       71.28       62.59      8.77 o 
  -2   4   6      140.14      122.79     10.54 o 
   0   4   6      163.02      155.66     12.82 o 
   2   4   6        1.32        1.36      5.93 o 
   4   4   6       81.27       93.95      9.91 o 
   6   4   6       30.85       38.82      8.32 o 
   8   4   6       27.53       19.91      7.85 o 
  10   4   6        1.91        0.45      6.59 o 
  12   4   6        5.73        6.51      5.59 o 
 -13   5   6        7.71        6.58      7.44 o 
 -11   5   6        3.34        3.33      5.92 o 
  -9   5   6        6.56       10.31      6.09 o 
  -7   5   6        0.03        6.56     10.46 o 
  -5   5   6       84.68       81.94     12.84 o 
  -3   5   6      174.37      176.70     15.75 o 
  -1   5   6        1.48       -0.92      9.65 o 
   1   5   6       21.24       18.82      9.66 o 
   3   5   6      123.07      142.07     12.89 o 
   5   5   6       84.85       96.93     10.69 o 
 -27   1   7       24.69       28.79      9.83 o 
 -25   1   7      255.30      244.33     17.41 o 
 -23   1   7       30.52       37.97     11.05 o 
 -21   1   7        1.18        4.62      9.84 o 
 -19   1   7        7.22        9.45     10.75 o 
 -17   1   7      119.19       48.29     37.05 o 
 -15   1   7     1735.38     1451.35     52.51 o 
 -13   1   7     9956.38     9677.85    121.56 o 
 -11   1   7     2987.04     2998.83     65.71 o 
  -9   1   7     1060.09     1122.38     39.42 o 
  -7   1   7    10701.58    11106.94    117.13 o 
  -5   1   7     5025.39     5354.77     82.17 o 
  -3   1   7      132.99      207.36     11.26 o 
  -1   1   7      602.15      591.99     14.93 o 
   1   1   7     1464.24     1569.67     30.14 o 
   3   1   7     1954.16     1961.06     40.45 o 
   5   1   7     9123.79     9354.77     81.25 o 
   7   1   7     4220.11     4156.74     69.06 o 
   9   1   7       52.60       45.58     10.94 o 
  11   1   7     3707.64     3448.01     54.56 o 
  13   1   7      674.03      636.99     25.83 o 
  15   1   7      697.04      684.85     26.41 o 
  17   1   7        2.88        0.58      9.47 o 
  19   1   7        1.36       -1.20      8.43 o 
 -26   2   7      227.61      259.92     14.98 o 
 -24   2   7       73.76       82.99     12.44 o 
 -22   2   7        4.28        0.46      7.43 o 
 -20   2   7       84.36       74.39      8.97 o 
 -18   2   7       33.94       25.98      6.39 o 
 -16   2   7     1481.16     1428.18     24.21 o 
 -14   2   7       37.91       25.57     19.75 o 
 -12   2   7      433.23      369.95     29.80 o 
 -10   2   7     4874.65     4632.14     93.49 o 
  -8   2   7     1478.73     1352.33     50.82 o 
  -6   2   7     1180.37     1288.03     48.72 o 
  -4   2   7     3416.20     3591.19     78.97 o 
  -2   2   7       43.80       77.99     12.56 o 
   0   2   7     1885.52     1955.71     41.77 o 
   2   2   7     3343.48     3457.59     62.27 o 
   4   2   7      401.35      356.34     24.11 o 
   6   2   7       96.16       64.00      9.90 o 
   8   2   7      751.43      655.61     25.46 o 
  10   2   7     2215.04     2160.52     31.15 o 
  12   2   7      947.80      948.83     21.35 o 
  14   2   7        1.18       12.62     11.35 o 
  16   2   7       13.61       14.21     10.16 o 
  18   2   7        0.59        1.46      8.32 o 
 -25   3   7      135.25       93.96      9.12 o 
 -23   3   7       44.67       34.71      8.60 o 
 -21   3   7       61.56       60.03      6.58 o 
 -19   3   7       11.11       12.12      7.57 o 
 -17   3   7        1.27        4.20     11.72 o 
 -15   3   7       19.74       13.05      8.47 o 
 -13   3   7      289.51      279.31     16.82 o 
 -11   3   7     1035.87      947.47     21.39 o 
  -9   3   7       60.58       53.76     14.63 o 
  -7   3   7      852.96      849.15     22.63 o 
  -5   3   7       53.81       41.11      7.15 o 
  -3   3   7       26.48       16.68      9.16 o 
  -1   3   7      194.78      186.90     11.29 o 
   1   3   7      113.79       90.43      9.52 o 
   3   3   7      214.65      226.42     18.22 o 
   5   3   7       85.63       84.02     14.39 o 
   7   3   7      457.84      459.35     23.40 o 
   9   3   7        7.49       -1.16      7.48 o 
  11   3   7      321.65      291.62     12.82 o 
  13   3   7      129.92      137.26      9.43 o 
  15   3   7        1.57        1.02      6.87 o 
 -20   4   7       23.86       30.13      9.28 o 
 -18   4   7       17.82       19.78      9.99 o 
 -16   4   7      179.44      191.38     11.41 o 
 -14   4   7        0.86        8.63      6.44 o 
 -12   4   7        1.36        3.02     10.52 o 
 -10   4   7      869.32      892.86     37.07 o 
  -8   4   7     1347.02     1301.69     24.14 o 
  -6   4   7       54.05       40.70      9.01 o 
  -4   4   7        1.81        3.37      7.34 o 
  -2   4   7       74.49       79.73      9.07 o 
   0   4   7       30.37       25.85      5.41 o 
   2   4   7      200.57      186.70      7.84 o 
   4   4   7        1.74        4.26      5.90 o 
   6   4   7        5.58        1.61      7.49 o 
   8   4   7      859.50     1030.20     30.35 o 
  10   4   7      682.14      733.93     16.11 o 
  12   4   7       29.06       30.88      8.74 o 
 -13   5   7       54.74       49.31      8.57 o 
 -11   5   7        0.21        1.61      5.68 o 
  -9   5   7       53.34       48.34     10.65 o 
  -7   5   7       87.34       95.36     12.44 o 
  -5   5   7        1.50        0.33      9.99 o 
  -3   5   7        3.86        3.94     10.16 o 
  -1   5   7        0.45        8.17      9.48 o 
   1   5   7      145.45      173.37     13.20 o 
   3   5   7       65.13       79.21      9.99 o 
 -28   0   8      138.16      151.93     12.28 o 
 -26   0   8     1303.25     1357.01     32.80 o 
 -24   0   8      407.13      428.42     21.67 o 
 -22   0   8       19.09        7.61      9.42 o 
 -20   0   8     1237.99     1296.09     34.62 o 
 -18   0   8     1084.50     1108.55     28.51 o 
 -16   0   8       13.27       32.18     31.36 o 
 -14   0   8       44.17       77.36     30.50 o 
 -12   0   8     8748.15    10365.41    462.80 o 
 -10   0   8      774.85      990.94    150.56 o 
  -8   0   8    12840.05    12866.04    983.49 o 
  -6   0   8     2431.04     2436.17    117.83 o 
  -4   0   8      190.54      312.29     40.48 o 
  -2   0   8     7058.75     8414.47    210.88 o 
   0   0   8     6627.09     6989.37    111.89 o 
   2   0   8     5025.24     6581.08    117.16 o 
   4   0   8      862.33      912.76     46.36 o 
   6   0   8        1.39       -1.34     18.31 o 
   8   0   8      113.24      108.23     29.37 o 
  10   0   8     4187.85     4055.49     57.75 o 
  12   0   8        7.59       23.57     10.99 o 
  14   0   8        1.21       27.18     12.00 o 
  16   0   8      217.04      307.22     18.27 o 
  18   0   8      835.63      847.48     22.12 o 
 -29   1   8       47.93       53.50      8.74 o 
 -27   1   8        0.23        0.81      9.75 o 
 -25   1   8       40.49       58.59     12.24 o 
 -23   1   8      900.67      898.88     29.90 o 
 -21   1   8      584.76      573.98     17.34 o 
 -19   1   8        1.52       -5.31     10.86 o 
 -17   1   8      123.33      102.18      9.19 o 
 -15   1   8      108.67      130.49     22.04 o 
 -13   1   8       41.86       99.12     18.33 o 
 -11   1   8      384.96      376.25     27.26 o 
  -9   1   8       51.82       65.97     16.43 o 
  -7   1   8     2209.21     2477.36     60.65 o 
  -5   1   8     3035.59     3420.75     72.80 o 
  -3   1   8      148.02      369.46     31.17 o 
  -1   1   8       75.75       47.59     21.07 o 
   1   1   8       36.77       48.25     21.56 o 
   3   1   8     1373.46     1574.85     62.01 o 
   5   1   8       21.87       31.36     20.95 o 
   7   1   8       95.84      107.70     12.22 o 
   9   1   8      120.78       95.70     14.45 o 
  11   1   8      183.68      191.69     17.30 o 
  13   1   8      397.90      428.33     22.44 o 
  15   1   8      222.68      261.08     18.20 o 
  17   1   8       43.76       53.68     11.26 o 
  19   1   8        0.02        1.79      7.01 o 
 -26   2   8      181.91      214.12     14.59 o 
 -24   2   8       75.45       70.46     11.79 o 
 -22   2   8      348.23      343.19     13.80 o 
 -20   2   8      126.15      131.63      8.60 o 
 -18   2   8     2282.23     2180.74     24.69 o 
 -16   2   8      450.26      433.38     14.54 o 
 -14   2   8       25.93       69.96     12.22 o 
 -12   2   8       18.05       35.49     19.21 o 
 -10   2   8       29.92      232.21     33.73 o 
  -8   2   8     1616.22     1539.99     56.37 o 
  -6   2   8      140.43      111.17     22.87 o 
  -4   2   8      774.54      870.72     44.62 o 
  -2   2   8      120.13      167.71     26.20 o 
   0   2   8     6535.73     6401.76    117.57 o 
   2   2   8      841.31      890.33     49.88 o 
   4   2   8      901.57      836.83     23.72 o 
   6   2   8      190.78      221.93     12.15 o 
   8   2   8      478.41      601.15     21.17 o 
  10   2   8      309.24      287.50     13.62 o 
  12   2   8       86.39      109.61     14.59 o 
  14   2   8        1.03        9.46     10.34 o 
  16   2   8      698.18      774.25     23.36 o 
 -23   3   8      561.59      580.00     18.43 o 
 -21   3   8      163.01      182.42     10.91 o 
 -19   3   8      510.68      536.41     16.28 o 
 -17   3   8       44.05       47.38     12.79 o 
 -15   3   8      285.90      297.44     14.21 o 
 -13   3   8      194.33      218.56     19.47 o 
 -11   3   8     2100.47     2194.34     31.60 o 
  -9   3   8      171.51      256.28     36.79 o 
  -7   3   8     1107.59     1574.11     76.92 o 
  -5   3   8     3040.55     3087.08     35.11 o 
  -3   3   8     5947.15     5646.40     46.65 o 
  -1   3   8     1123.08     1077.66     20.13 o 
   1   3   8     2279.57     2382.52     31.74 o 
   3   3   8      121.08      116.29     10.14 o 
   5   3   8      190.71      194.62     11.40 o 
   7   3   8      201.80      207.09     17.73 o 
   9   3   8       23.05       28.17      9.50 o 
  11   3   8      135.94      127.73     12.92 o 
  13   3   8      638.59      696.90     27.48 o 
  15   3   8     1003.20     1058.65     55.21 o 
 -20   4   8        5.95       17.42      9.14 o 
 -18   4   8       15.46       13.97      7.22 o 
 -16   4   8        0.66        2.77      7.64 o 
 -14   4   8      362.50      397.11     16.40 o 
 -12   4   8      197.95      186.48     12.06 o 
 -10   4   8      265.61      263.87     13.08 o 
  -8   4   8       28.93       21.55      6.38 o 
  -6   4   8        0.88        0.39      7.54 o 
  -4   4   8        0.03       -6.76      7.67 o 
  -2   4   8       57.08       56.52      7.05 o 
   0   4   8       39.93       54.19      7.17 o 
   2   4   8       43.80       51.95      7.17 o 
   4   4   8       28.82       62.83      8.67 o 
   6   4   8       59.75       68.67      9.17 o 
   8   4   8       55.30       53.32      7.26 o 
  10   4   8      120.12      139.03     12.33 o 
 -11   5   8       16.03       16.55      5.85 o 
  -9   5   8        0.04       13.53     10.02 o 
  -7   5   8       65.96       83.65     12.69 o 
  -5   5   8      172.67      229.44     15.10 o 
  -3   5   8      121.70      122.97     12.79 o 
  -1   5   8       41.76       40.24      9.69 o 
   1   5   8       40.93       47.06      9.56 o 
 -29   1   9      108.43      141.79     11.08 o 
 -27   1   9        2.71        2.78      9.07 o 
 -25   1   9        2.23        6.64     10.49 o 
 -23   1   9      117.49       97.49     13.62 o 
 -21   1   9     2572.13     2627.69     49.63 o 
 -19   1   9      963.70      936.37     29.59 o 
 -17   1   9      562.97      503.83     15.18 o 
 -15   1   9     2768.71     2439.75     69.98 o 
 -13   1   9     3987.82     3800.11     83.19 o 
 -11   1   9     5892.45     6308.50    103.84 o 
  -9   1   9     1071.22     1155.73     45.51 o 
  -7   1   9       60.71       29.87     16.35 o 
  -5   1   9        2.23       21.22     16.04 o 
  -3   1   9     3338.26     3394.94     80.16 o 
  -1   1   9     2043.19     2264.28     70.40 o 
   1   1   9      404.69      411.65     36.52 o 
   3   1   9     2678.73     2536.04     82.11 o 
   5   1   9     5004.93     4395.12    111.88 o 
   7   1   9     5077.27     5029.25     64.40 o 
   9   1   9      112.24       88.32     14.12 o 
  11   1   9       19.55       15.59     11.27 o 
  13   1   9      112.09      110.41     14.18 o 
  15   1   9      147.44      138.73     13.97 o 
  17   1   9      175.39      187.00     12.53 o 
 -26   2   9       51.96       49.08     10.15 o 
 -24   2   9       24.14       35.52     10.85 o 
 -22   2   9      705.55      726.01     23.83 o 
 -20   2   9      100.49      119.24      8.35 o 
 -18   2   9      877.56      839.49     22.34 o 
 -16   2   9     1101.77     1016.90     21.06 o 
 -14   2   9      151.69      132.70      8.25 o 
 -12   2   9      113.95       98.69     21.56 o 
 -10   2   9        7.06        7.66     20.38 o 
  -8   2   9       53.06       59.61     17.60 o 
  -6   2   9       36.59       38.61     19.49 o 
  -4   2   9      477.35      477.99     36.52 o 
  -2   2   9     1080.24     1036.13     51.24 o 
   0   2   9     6636.47     6430.02    127.57 o 
   2   2   9     1041.26      953.77     26.45 o 
   4   2   9        0.96        4.97      7.60 o 
   6   2   9      780.06      702.98     39.94 o 
   8   2   9        3.49        7.38      7.68 o 
  10   2   9       75.58       60.17     12.87 o 
  12   2   9       39.02       38.27     11.92 o 
  14   2   9        2.19        5.57      9.56 o 
  16   2   9      188.98      194.88     12.95 o 
 -23   3   9        2.61       -2.61      8.06 o 
 -21   3   9       92.79       89.00      9.07 o 
 -19   3   9       74.33       55.63     12.81 o 
 -17   3   9       41.98       64.27     13.46 o 
 -15   3   9       22.98       29.74     14.57 o 
 -13   3   9       59.23       49.22     14.47 o 
 -11   3   9      434.07      424.17     19.00 o 
  -9   3   9        0.63        1.78     11.23 o 
  -7   3   9      801.91      754.50     20.36 o 
  -5   3   9       22.88       18.41      6.41 o 
  -3   3   9      939.96      949.42     21.16 o 
  -1   3   9       85.45       88.53      9.50 o 
   1   3   9      364.99      375.91     12.10 o 
   3   3   9      170.88      151.93     16.40 o 
   5   3   9       92.56       87.10     14.48 o 
   7   3   9       96.69      102.08      9.67 o 
   9   3   9       16.38       14.39      9.11 o 
  11   3   9      255.93      285.75     11.19 o 
  13   3   9       10.48        8.70      4.96 o 
 -20   4   9      157.21      180.79     12.72 o 
 -18   4   9      619.47      728.52     16.29 o 
 -16   4   9      151.54      148.48     10.21 o 
 -14   4   9        7.86        5.26      8.29 o 
 -12   4   9       33.83       45.06      8.82 o 
 -10   4   9      114.53      114.48     11.55 o 
  -8   4   9       58.20       53.39      6.80 o 
  -6   4   9       75.48       76.15      9.25 o 
  -4   4   9       22.31       27.94      7.96 o 
  -2   4   9      393.23      362.23     11.41 o 
   0   4   9     1253.92     1271.98     18.83 o 
   2   4   9       60.82       69.80      6.71 o 
   4   4   9       55.10       62.99      6.22 o 
   6   4   9       26.32       32.09     10.13 o 
   8   4   9      162.84      173.65     13.33 o 
 -11   5   9       92.01       86.11     11.31 o 
  -9   5   9        1.12        3.92      8.55 o 
  -7   5   9       93.85       95.65     12.03 o 
  -5   5   9       75.84       94.72     11.61 o 
  -3   5   9       14.81       22.59      8.88 o 
  -1   5   9       19.93       22.47      8.28 o 
 -28   0  10      573.79      610.00     20.45 o 
 -26   0  10      870.67      811.53     26.26 o 
 -24   0  10      642.47      642.19     25.33 o 
 -22   0  10      245.27      230.51     17.60 o 
 -20   0  10       88.42      111.18     14.10 o 
 -18   0  10      649.35      626.07     22.80 o 
 -16   0  10     2153.46     2066.87     94.30 o 
 -14   0  10      478.58      503.39     50.54 o 
 -12   0  10       57.28       41.01     13.51 o 
 -10   0  10    17434.17    17654.12    550.92 o 
  -8   0  10    10957.49    12235.03    349.42 o 
  -6   0  10      580.68      528.60     26.84 o 
  -4   0  10     2654.13     2979.45     85.60 o 
  -2   0  10     1307.98     1407.00     59.25 o 
   0   0  10     1396.49     1542.08     63.68 o 
   2   0  10      171.00      153.96     26.17 o 
   4   0  10        0.89        1.68     19.15 o 
   6   0  10      865.03      764.70     26.47 o 
   8   0  10     7480.34     7044.99     77.26 o 
  10   0  10     1195.33     1088.82     32.38 o 
  12   0  10      619.17      666.87     24.90 o 
  14   0  10      131.73      107.73     12.66 o 
  16   0  10       78.16       61.95      9.20 o 
 -29   1  10       86.08       80.92     10.06 o 
 -27   1  10        8.67        0.25     10.02 o 
 -25   1  10       53.66       67.58     12.29 o 
 -23   1  10        2.08        1.62      7.52 o 
 -21   1  10       48.77       34.88     12.77 o 
 -19   1  10      111.57      101.86      9.71 o 
 -17   1  10       60.32       62.31     11.67 o 
 -15   1  10     1938.99     1752.35     62.67 o 
 -13   1  10     1496.61     1479.43     55.88 o 
 -11   1  10       10.83       21.81     17.23 o 
  -9   1  10       25.00       19.49     17.14 o 
  -7   1  10      246.03      219.11     24.68 o 
  -5   1  10     1691.62     1742.22     61.45 o 
  -3   1  10      583.89      538.95     39.96 o 
  -1   1  10     1449.12     1572.01     63.85 o 
   1   1  10      691.28      592.83     45.33 o 
   3   1  10      532.31      497.20     31.41 o 
   5   1  10       70.36       51.69      8.07 o 
   7   1  10      352.33      355.00     20.98 o 
   9   1  10      174.02      174.66     16.83 o 
  11   1  10      170.90      146.07     15.70 o 
  13   1  10       90.99      104.04     13.42 o 
  15   1  10       11.64        7.31      8.50 o 
 -26   2  10      159.55      164.11     13.57 o 
 -24   2  10        6.01        5.86      7.52 o 
 -22   2  10       13.24       12.35      6.14 o 
 -20   2  10      213.96      219.52     12.12 o 
 -18   2  10       18.91       25.20      7.88 o 
 -16   2  10      101.74       77.14      9.07 o 
 -14   2  10      592.05      533.51     13.10 o 
 -12   2  10      312.28      280.70     17.22 o 
 -10   2  10     4562.05     4342.88    102.64 o 
  -8   2  10     1226.49     1158.46     55.38 o 
  -6   2  10      687.45      612.19     41.65 o 
  -4   2  10      193.44      171.99     25.78 o 
  -2   2  10      411.13      368.30     37.50 o 
   0   2  10      450.58      382.34     13.11 o 
   2   2  10       24.69       22.80     10.43 o 
   4   2  10     1549.51     1559.08     37.21 o 
   6   2  10       34.76       35.07     11.58 o 
   8   2  10     2705.81     2593.87     48.49 o 
  10   2  10      838.17      906.17     19.77 o 
  12   2  10      286.28      291.47     11.69 o 
  14   2  10        2.58       -2.68      8.58 o 
 -23   3  10        0.38        5.17      6.00 o 
 -21   3  10      286.24      337.43     12.73 o 
 -19   3  10        2.09        5.76     11.96 o 
 -17   3  10      175.07      169.11     15.73 o 
 -15   3  10       74.82       69.97     15.79 o 
 -13   3  10      367.35      366.83     15.20 o 
 -11   3  10     1345.58     1271.82     24.71 o 
  -9   3  10      137.84      120.58     11.51 o 
  -7   3  10       31.27       22.89      6.81 o 
  -5   3  10       10.58        8.01      6.20 o 
  -3   3  10     3335.37     3204.02     59.06 o 
  -1   3  10      196.09      160.55     11.36 o 
   1   3  10       28.13       26.21     11.97 o 
   3   3  10      132.07      131.99     15.32 o 
   5   3  10      844.79      805.32     28.84 o 
   7   3  10      268.63      282.75     15.71 o 
   9   3  10       27.68       28.54      6.76 o 
  11   3  10      215.32      183.90     10.94 o 
 -20   4  10       99.83      118.73     11.25 o 
 -18   4  10       42.64       46.06      8.54 o 
 -16   4  10        1.01        0.78      6.89 o 
 -14   4  10       74.28       78.28     14.38 o 
 -12   4  10       26.61       28.23      8.29 o 
 -10   4  10       28.26       28.38      8.03 o 
  -8   4  10        1.73        3.77      7.97 o 
  -6   4  10       23.93       17.90      8.03 o 
  -4   4  10        9.22        4.81      5.94 o 
  -2   4  10       45.54       53.75      7.01 o 
   0   4  10       77.19       69.65      7.06 o 
   2   4  10        0.04        0.98      5.14 o 
   4   4  10        0.62        1.15      5.77 o 
   6   4  10        0.60       -0.43      8.23 o 
  -7   5  10      195.59      214.62     13.33 o 
  -5   5  10       78.03       78.65     10.21 o 
 -29   1  11       45.84       48.29      8.71 o 
 -27   1  11        0.60        5.86      9.82 o 
 -25   1  11      165.01      163.33     15.35 o 
 -23   1  11      596.05      615.64     18.34 o 
 -21   1  11     1323.90     1390.60     37.26 o 
 -19   1  11      740.68      698.90     18.96 o 
 -17   1  11       79.69       72.00      8.71 o 
 -15   1  11       28.05       23.48      7.19 o 
 -13   1  11      239.72      264.87     29.86 o 
 -11   1  11       51.41       26.18     20.18 o 
  -9   1  11       30.43       46.23     17.27 o 
  -7   1  11      852.43      897.15     47.13 o 
  -5   1  11     5065.98     4662.55    104.76 o 
  -3   1  11     3023.49     2921.32     88.34 o 
  -1   1  11     1953.33     1799.34     72.86 o 
   1   1  11      273.23      239.47     14.82 o 
   3   1  11     1283.38     1115.06     77.16 o 
   5   1  11       58.40       53.26     13.12 o 
   7   1  11      339.92      311.39     20.04 o 
   9   1  11      597.76      566.24     24.68 o 
  11   1  11      152.62      165.97     15.43 o 
  13   1  11      609.38      684.04     22.85 o 
  15   1  11      543.93      570.07     17.58 o 
 -26   2  11      409.99      421.13     17.60 o 
 -24   2  11      139.57      149.60      9.72 o 
 -22   2  11        0.05       -0.80      5.84 o 
 -20   2  11      660.41      730.28     23.87 o 
 -18   2  11      404.42      405.06     15.39 o 
 -16   2  11      502.71      469.65     22.44 o 
 -14   2  11      217.12      193.14      9.35 o 
 -12   2  11        4.43        4.54      7.69 o 
 -10   2  11     2180.60     1958.74     74.97 o 
  -8   2  11     1366.30     1182.16     32.48 o 
  -6   2  11      106.03       83.08     13.15 o 
  -4   2  11      555.19      536.59     23.16 o 
  -2   2  11     2243.44     1874.98    113.86 o 
   0   2  11      943.59      792.62     23.82 o 
   2   2  11     1148.81     1051.84     22.27 o 
   4   2  11      186.73      163.94     11.23 o 
   6   2  11        0.41        2.35      7.52 o 
   8   2  11        7.24        5.24      7.15 o 
  10   2  11      229.48      224.35     11.04 o 
  12   2  11      144.91      146.38     13.28 o 
 -23   3  11       22.49       23.37      6.04 o 
 -21   3  11      278.16      291.59     12.02 o 
 -19   3  11       58.00       53.70     13.59 o 
 -17   3  11      276.32      290.16     12.75 o 
 -15   3  11      327.59      314.15     13.95 o 
 -13   3  11       55.02       50.55      7.15 o 
 -11   3  11       38.14       38.50      6.99 o 
  -9   3  11       14.34       14.46      7.95 o 
  -7   3  11       71.82       61.59      7.62 o 
  -5   3  11        0.71        2.69      6.18 o 
  -3   3  11      829.30      755.78     28.08 o 
  -1   3  11       90.48       69.95     14.64 o 
   1   3  11      295.27      262.65     19.98 o 
   3   3  11       56.80       52.31     13.34 o 
   5   3  11       32.31       41.58     12.54 o 
   7   3  11       99.55      119.49     13.88 o 
   9   3  11       16.20       19.24      9.51 o 
  11   3  11       48.69       47.72      7.88 o 
 -18   4  11      212.99      250.04     10.43 o 
 -16   4  11       29.90       33.17      9.90 o 
 -14   4  11        8.40       14.08      7.44 o 
 -12   4  11       29.23       35.16      7.80 o 
 -10   4  11      190.10      222.97     11.40 o 
  -8   4  11      170.67      189.88     11.78 o 
  -6   4  11      285.84      290.43     13.30 o 
  -4   4  11       58.21       47.21      6.85 o 
  -2   4  11     1397.73     1474.97     31.21 o 
   0   4  11      382.95      377.76     11.41 o 
   2   4  11      132.51      132.10     17.87 o 
   4   4  11        0.42        3.47      5.12 o 
   6   4  11        5.17        4.51      7.73 o 
 -28   0  12       89.44      106.87     11.04 o 
 -26   0  12       96.68       91.78     12.27 o 
 -24   0  12       35.19       35.17     12.03 o 
 -22   0  12      113.92      123.29     14.46 o 
 -20   0  12      682.77      708.13     26.48 o 
 -18   0  12     4615.12     4554.80     43.41 o 
 -16   0  12     1824.93     1579.08     25.32 o 
 -14   0  12     1144.26     1066.14     60.10 o 
 -12   0  12     1384.80     1686.17     81.75 o 
 -10   0  12     1313.81     1364.62     44.39 o 
  -8   0  12     2223.08     2474.69    215.24 o 
  -6   0  12        0.60       -0.99     22.55 o 
  -4   0  12     1534.97     1749.38     71.59 o 
  -2   0  12      500.61      436.77     41.93 o 
   0   0  12     7752.86     7098.05     79.69 o 
   2   0  12     2981.77     2603.27     46.79 o 
   4   0  12     1546.35     1500.55     37.28 o 
   6   0  12      754.58      661.81     26.29 o 
   8   0  12     1265.71     1217.39     33.44 o 
  10   0  12     1439.33     1450.89     34.05 o 
  12   0  12       18.42       25.42      9.07 o 
  14   0  12        0.37        1.41      6.64 o 
 -27   1  12       11.95       11.48      9.79 o 
 -25   1  12       42.59       47.12     11.75 o 
 -23   1  12       27.21       18.71     11.78 o 
 -21   1  12      162.71      158.99     17.01 o 
 -19   1  12      455.50      446.50     16.05 o 
 -17   1  12        1.47       -0.55      6.15 o 
 -15   1  12      903.76      834.64     18.05 o 
 -13   1  12      545.42      514.66     16.32 o 
 -11   1  12      438.27      363.77     35.76 o 
  -9   1  12       40.20       18.92     18.90 o 
  -7   1  12        8.63       -0.59     21.76 o 
  -5   1  12       47.52       31.48     22.09 o 
  -3   1  12     1313.34     1225.34     64.32 o 
  -1   1  12        4.07        6.09      6.85 o 
   1   1  12      866.89      745.92     15.14 o 
   3   1  12     1535.71     1414.72     24.27 o 
   5   1  12        2.89        1.16      7.40 o 
   7   1  12        4.20       10.32      7.50 o 
   9   1  12       63.01       69.79     13.35 o 
  11   1  12        6.24        3.54     10.03 o 
  13   1  12       28.15       38.00      8.91 o 
 -26   2  12       31.90       32.19      9.11 o 
 -24   2  12       55.51       59.01      7.65 o 
 -22   2  12      108.04      108.32      7.66 o 
 -20   2  12      368.93      387.26     12.33 o 
 -18   2  12      507.63      477.83     16.74 o 
 -16   2  12       45.40       37.53     11.83 o 
 -14   2  12     1717.15     1595.16     47.47 o 
 -12   2  12        2.34        0.01      7.60 o 
 -10   2  12     1509.26     1418.78     33.57 o 
  -8   2  12      566.68      451.00     22.33 o 
  -6   2  12       11.47       -0.80     11.29 o 
  -4   2  12      140.37      103.02     10.15 o 
  -2   2  12       72.87       70.01      9.03 o 
   0   2  12      102.62       92.69      8.13 o 
   2   2  12      336.66      283.94     22.93 o 
   4   2  12      446.25      427.62     20.25 o 
   6   2  12       74.43       54.68      8.58 o 
   8   2  12      393.10      429.41     14.06 o 
  10   2  12      428.07      448.28     19.07 o 
  12   2  12        1.55        0.69      7.70 o 
 -23   3  12      308.90      342.03     10.72 o 
 -21   3  12      149.93      160.06     14.52 o 
 -19   3  12       16.28        8.32     11.22 o 
 -17   3  12       45.85       51.57      9.52 o 
 -15   3  12     1088.16     1122.61     27.62 o 
 -13   3  12      438.30      416.74     12.49 o 
 -11   3  12       22.36       16.98      6.25 o 
  -9   3  12       34.37       29.78      7.99 o 
  -7   3  12       14.17       19.37      6.43 o 
  -5   3  12      118.46      101.66     10.03 o 
  -3   3  12     1606.63     1486.08     38.24 o 
  -1   3  12       94.83       94.37     15.18 o 
   1   3  12       55.11       58.83     13.70 o 
   3   3  12      530.01      609.31     24.74 o 
   5   3  12      930.33     1015.62     28.87 o 
   7   3  12      410.94      451.34     19.29 o 
   9   3  12       24.67       42.58      8.14 o 
 -18   4  12        6.90       12.95      5.87 o 
 -16   4  12       82.54       98.96     11.65 o 
 -14   4  12       54.06       58.99     10.86 o 
 -12   4  12       27.39       31.15      7.42 o 
 -10   4  12       79.63       81.62      8.54 o 
  -8   4  12       62.73       75.44      9.15 o 
  -6   4  12      146.04      137.80     10.02 o 
  -4   4  12      476.11      489.18     14.34 o 
  -2   4  12       14.06        7.27      6.64 o 
   0   4  12       61.69       56.21      7.14 o 
   2   4  12       25.80       19.03      5.66 o 
   4   4  12       38.22       44.15      8.41 o 
 -27   1  13       47.13       79.00     12.12 o 
 -25   1  13      314.67      324.74     18.50 o 
 -23   1  13      441.23      551.10     25.50 o 
 -19   1  13        5.98       19.46     11.16 o 
 -17   1  13       24.63       16.35      6.42 o 
 -15   1  13        4.53       48.28      7.04 o 
 -13   1  13     5870.64     5556.68     64.62 o 
 -11   1  13     2235.93     2189.19     29.76 o 
  -9   1  13        2.68      295.61     48.62 o 
  -7   1  13     2261.84     2134.23     28.94 o 
  -5   1  13     1662.37     1845.64     33.15 o 
  -3   1  13      530.63     1205.89     22.62 o 
  -1   1  13      397.71      336.25     11.43 o 
   1   1  13        3.45        6.18      6.07 o 
   3   1  13      145.27      137.29      8.61 o 
   5   1  13     2204.22     2213.19     54.33 o 
   7   1  13      744.63      811.11     49.10 o 
   9   1  13       13.06       52.56     11.97 o 
  11   1  13      419.61      416.24     17.63 o 
 -26   2  13       31.73       78.87     10.20 o 
 -24   2  13      148.17      188.18     15.52 o 
 -22   2  13       57.71       63.24      6.99 o 
 -20   2  13       22.35       27.21      8.20 o 
 -18   2  13       44.03       47.94      8.46 o 
 -16   2  13       22.02       14.29     11.14 o 
 -14   2  13      111.89      104.78      7.83 o 
 -12   2  13       11.07       16.77     10.19 o 
 -10   2  13      576.76      597.38     24.08 o 
  -6   2  13     1053.33     1035.59     21.98 o 
  -4   2  13       23.47       28.84      8.42 o 
  -2   2  13       50.08       53.66      8.69 o 
   0   2  13        6.68       12.04      7.35 o 
   2   2  13       60.21       68.62      9.40 o 
   4   2  13       25.37       23.90      6.28 o 
   6   2  13      124.06      125.91      7.90 o 
   8   2  13      464.19      496.97     13.72 o 
  10   2  13      468.44      508.87     17.96 o 
 -23   3  13        5.46        6.83      5.45 o 
 -21   3  13      110.05      111.65     12.62 o 
 -19   3  13       12.10       18.03     11.12 o 
 -17   3  13      113.67      112.73     13.09 o 
 -15   3  13        9.42       13.97      9.92 o 
 -13   3  13       56.10       62.53      7.34 o 
 -11   3  13       27.03       57.48      7.06 o 
  -9   3  13        9.32        5.73      9.31 o 
  -7   3  13       24.84       34.19     11.78 o 
  -5   3  13      268.97      264.47     13.48 o 
  -3   3  13      155.04      146.36     11.21 o 
  -1   3  13        3.43       13.44     12.54 o 
   1   3  13      166.20      201.03     16.74 o 
   3   3  13       10.00       15.69     10.93 o 
   5   3  13       68.47       70.72     11.57 o 
   7   3  13       37.16       53.58      8.73 o 
 -16   4  13       66.91       71.14     10.23 o 
 -14   4  13       50.49       52.37      9.97 o 
 -12   4  13       72.56       72.64      7.84 o 
 -10   4  13      403.30      479.01     21.64 o 
  -8   4  13      208.53      237.84     11.38 o 
  -6   4  13      384.37      469.54     18.30 o 
  -4   4  13        3.24        9.82      9.13 o 
  -2   4  13       32.42       39.84      9.81 o 
   0   4  13       67.02       60.19      9.10 o 
 -28   0  14       87.09       85.49      9.38 o 
 -26   0  14      152.59      183.35     13.94 o 
 -24   0  14      212.25      220.60     16.87 o 
 -22   0  14      208.94      178.97     16.23 o 
 -20   0  14      277.27      279.28     13.26 o 
 -18   0  14     1592.66     1504.93     26.46 o 
 -16   0  14     2442.82     2334.71     31.85 o 
 -14   0  14       36.55       30.22      7.72 o 
 -12   0  14       48.81       57.95     12.50 o 
 -10   0  14       48.40       23.12     11.56 o 
  -8   0  14     1488.40     1366.59     34.53 o 
  -6   0  14      158.99      129.02     15.66 o 
  -4   0  14       32.99       25.25     12.04 o 
  -2   0  14      836.86      741.22     27.27 o 
   0   0  14     4829.26     4606.74     63.16 o 
   2   0  14      914.02      853.44     29.28 o 
   4   0  14      847.79      906.18     29.40 o 
   6   0  14      805.34      835.10     27.65 o 
   8   0  14      187.53      203.52     15.20 o 
  10   0  14       47.02       56.98      9.14 o 
 -27   1  14       12.55       13.24      8.52 o 
 -25   1  14       44.27       48.02     11.53 o 
 -23   1  14       73.35       91.14     14.25 o 
 -21   1  14       86.73      101.40     10.32 o 
 -19   1  14      320.01      287.50     13.67 o 
 -17   1  14       61.26       56.80      7.39 o 
 -15   1  14      243.48      254.70     17.40 o 
 -13   1  14      225.10      213.75     14.42 o 
 -11   1  14      145.69      124.17     10.47 o 
  -9   1  14      198.30      205.74     11.96 o 
  -7   1  14      118.75      122.29     10.35 o 
  -5   1  14      694.05      599.19     17.40 o 
  -3   1  14     2062.42     1883.55     23.43 o 
  -1   1  14      505.08      471.19     13.05 o 
   1   1  14      133.07      112.60      8.23 o 
   3   1  14      351.90      326.21     13.73 o 
   5   1  14      191.74      199.72     11.30 o 
   7   1  14       10.09        2.85     10.72 o 
   9   1  14       19.02       28.26      9.87 o 
 -26   2  14      106.42      102.01      9.58 o 
 -24   2  14       74.14       66.58      7.27 o 
 -22   2  14        5.92        7.73      5.72 o 
 -20   2  14      288.01      277.84     20.07 o 
 -18   2  14      357.53      349.83     20.54 o 
 -16   2  14        6.43        2.86     10.42 o 
 -14   2  14       80.12       72.34      7.93 o 
 -12   2  14      304.31      267.59     17.30 o 
 -10   2  14       29.63       29.34     10.64 o 
  -8   2  14      261.16      211.48     16.44 o 
  -6   2  14      418.16      373.52     14.70 o 
  -4   2  14       65.31       56.71      8.97 o 
  -2   2  14      578.82      525.55     23.10 o 
   0   2  14      490.19      453.72     19.88 o 
   2   2  14      493.65      448.07     15.48 o 
   4   2  14       12.24       13.76      6.83 o 
   6   2  14        2.85        3.26      5.83 o 
   8   2  14       52.43       64.67      9.81 o 
 -23   3  14      636.77      731.08     18.70 o 
 -21   3  14      574.85      681.55     21.46 o 
 -19   3  14        8.76        3.94      5.95 o 
 -17   3  14       26.86       26.00      9.18 o 
 -15   3  14       11.58        7.63      9.18 o 
 -13   3  14        9.53        6.03      7.01 o 
 -11   3  14        1.87        5.61      5.79 o 
  -9   3  14      105.27      112.69     14.45 o 
  -7   3  14       10.38        8.95     10.43 o 
  -5   3  14      931.75      966.93     38.18 o 
  -3   3  14      457.60      432.63     15.52 o 
  -1   3  14      181.47      183.88     16.17 o 
   1   3  14        0.93        6.32     10.61 o 
   3   3  14        9.86        7.88      8.87 o 
   5   3  14      152.37      142.41      7.90 o 
 -16   4  14        0.33       -2.93      7.37 o 
 -14   4  14        0.21        4.22      7.28 o 
 -12   4  14       42.38       43.13      8.33 o 
 -10   4  14       91.59       79.75      9.16 o 
  -8   4  14      198.91      198.08     14.45 o 
  -6   4  14        4.04        5.30      8.97 o 
  -4   4  14      210.88      178.09     12.77 o 
  -2   4  14        0.08        2.73      6.77 o 
 -27   1  15        7.96       -3.25      8.30 o 
 -25   1  15       21.10       17.03      5.34 o 
 -23   1  15        9.52       10.96     10.47 o 
 -21   1  15      490.60      472.15     25.19 o 
 -19   1  15        4.49        1.02      7.71 o 
 -17   1  15        0.62        4.23      6.24 o 
 -15   1  15      219.99      209.25     13.51 o 
 -13   1  15     1584.30     1519.52     26.84 o 
 -11   1  15     2846.71     2704.55     88.17 o 
  -9   1  15       14.07       15.03      7.92 o 
  -7   1  15      119.51      127.30     10.50 o 
  -5   1  15       29.95       22.50      8.39 o 
  -3   1  15      135.30      130.88     10.39 o 
  -1   1  15      104.41      119.11     16.76 o 
   1   1  15        0.34        9.46      7.35 o 
   3   1  15      915.18      853.84     20.37 o 
   5   1  15      614.36      668.22     23.90 o 
   7   1  15     1027.23     1204.47     27.85 o 
   9   1  15        6.64        5.92      7.68 o 
 -24   2  15       41.50       39.63      5.28 o 
 -22   2  15       26.35       28.99      5.78 o 
 -20   2  15      174.66      184.19     11.41 o 
 -18   2  15      909.06      882.77     29.21 o 
 -16   2  15      686.79      625.31     25.73 o 
 -14   2  15       22.56       22.13      5.93 o 
 -12   2  15      157.27      167.91     14.95 o 
 -10   2  15       46.77       41.97     11.33 o 
  -8   2  15      405.57      381.37     14.72 o 
  -6   2  15      341.11      315.08     19.02 o 
  -4   2  15       75.63       81.89     10.87 o 
  -2   2  15      781.51      749.78     24.65 o 
   0   2  15      596.54      602.07     16.93 o 
   2   2  15      101.85      112.83      9.14 o 
   4   2  15       84.96       97.68     11.90 o 
   6   2  15        7.54        8.80      7.69 o 
 -21   3  15        0.70        1.68      7.98 o 
 -19   3  15       34.23       23.02     10.06 o 
 -17   3  15       30.16       28.55      9.35 o 
 -15   3  15       58.17       35.93     10.10 o 
 -13   3  15      283.77      283.20     12.06 o 
 -11   3  15       82.59       77.92     16.60 o 
  -9   3  15       16.03       10.52     10.49 o 
  -7   3  15      145.58      141.72     15.12 o 
  -5   3  15       68.41       69.07     11.91 o 
  -3   3  15        1.18       -4.09     10.28 o 
  -1   3  15        6.48        8.82      9.98 o 
   1   3  15        0.47       -2.07      7.84 o 
   3   3  15        0.72       -0.31      6.65 o 
 -12   4  15       55.49       46.57      7.68 o 
 -26   0  16      533.56      522.75     18.98 o 
 -24   0  16        7.56       20.36      9.64 o 
 -22   0  16        4.62        9.67      9.76 o 
 -20   0  16      165.59      214.97     33.75 o 
 -18   0  16      368.38      386.16     14.78 o 
 -16   0  16      448.69      414.71     15.10 o 
 -14   0  16      580.22      601.08     17.67 o 
 -12   0  16      712.38      885.66     54.11 o 
 -10   0  16     3081.42     3143.32     53.96 o 
  -8   0  16     1663.38     1578.47     39.54 o 
  -6   0  16     1209.04     1145.30     33.37 o 
  -4   0  16       95.46      110.26     14.94 o 
  -2   0  16      334.65      316.07     19.94 o 
   0   0  16     2110.01     2114.66     42.57 o 
   2   0  16       48.71       49.59     12.11 o 
   4   0  16      580.19      614.89     22.15 o 
   6   0  16        6.81       -2.22      8.82 o 
 -25   1  16        1.17       -1.51      4.59 o 
 -23   1  16        0.42        5.89     10.59 o 
 -21   1  16       98.64       89.57      9.75 o 
 -19   1  16      132.55      126.62     10.73 o 
 -17   1  16      100.75      106.04      8.62 o 
 -15   1  16       46.92       50.85      8.13 o 
 -13   1  16        1.13        2.72      7.90 o 
 -11   1  16      270.11      257.63     13.33 o 
  -9   1  16       78.10       82.15      9.98 o 
  -7   1  16       49.25       36.39      8.55 o 
  -5   1  16       33.00       34.34     11.51 o 
  -3   1  16      351.48      338.62     13.93 o 
  -1   1  16      162.78      155.39     10.95 o 
   1   1  16        0.37       -3.54      7.26 o 
   3   1  16       67.07       65.61      7.71 o 
   5   1  16      126.07      151.83     13.21 o 
   7   1  16       19.95       24.52      7.76 o 
 -24   2  16      149.18      145.86      8.02 o 
 -22   2  16       43.56       43.19      5.65 o 
 -20   2  16       96.35      119.75      9.67 o 
 -18   2  16       59.05       63.43     12.59 o 
 -16   2  16       53.71       40.75     11.83 o 
 -14   2  16      117.45      103.38      7.46 o 
 -12   2  16        4.63       24.44      9.66 o 
 -10   2  16      599.93      601.54     16.67 o 
  -8   2  16      528.74      516.09     33.12 o 
  -6   2  16      108.30       97.55     13.49 o 
  -4   2  16        0.19        2.44     10.26 o 
  -2   2  16       52.22       43.29     11.28 o 
   0   2  16       82.20       74.54     12.17 o 
   2   2  16       20.88       25.56      9.42 o 
   4   2  16        6.87        0.31      7.56 o 
 -19   3  16        2.15       -1.57      7.93 o 
 -17   3  16        0.95        7.19      7.62 o 
 -15   3  16      403.20      423.72     17.69 o 
 -13   3  16      334.90      400.31     13.39 o 
 -11   3  16       78.06       90.08      8.41 o 
  -9   3  16       82.38      102.46     13.00 o 
  -7   3  16      603.89      621.83     22.82 o 
  -5   3  16      253.48      268.45     16.45 o 
  -3   3  16       76.80       82.01     11.23 o 
  -1   3  16        0.28       -1.71      7.89 o 
 -25   1  17       44.53       46.26      6.85 o 
 -23   1  17      295.31      295.96     17.45 o 
 -21   1  17      441.81      444.21     18.36 o 
 -19   1  17      454.31      438.43     14.97 o 
 -17   1  17      268.78      291.76     10.87 o 
 -15   1  17       87.57       75.35      7.48 o 
 -13   1  17        7.89        9.53      5.91 o 
 -11   1  17        2.30       -1.24      7.70 o 
  -9   1  17       12.91        6.80      7.39 o 
  -7   1  17      183.51      191.95     11.60 o 
  -5   1  17      696.18      677.81     31.71 o 
  -3   1  17      829.22      805.42     32.26 o 
  -1   1  17      418.00      422.61     13.76 o 
   1   1  17      398.15      394.63     12.58 o 
   3   1  17       53.48       61.28     10.17 o 
 -22   2  17       18.62       10.73      4.38 o 
 -20   2  17      273.57      310.88     11.83 o 
 -18   2  17      182.27      188.76     10.75 o 
 -16   2  17       48.84       48.89     11.75 o 
 -14   2  17       93.84       67.99     12.04 o 
 -12   2  17      158.19      138.12     11.31 o 
 -10   2  17       20.66       18.04      7.11 o 
  -8   2  17      109.48      104.81      8.85 o 
  -6   2  17      201.62      195.52     10.43 o 
  -4   2  17       60.64       54.27     10.85 o 
  -2   2  17      472.26      515.13     19.29 o 
   0   2  17      330.91      345.24     15.53 o 
   2   2  17      167.65      183.37     11.03 o 
 -17   3  17        6.47        4.51      7.05 o 
 -15   3  17        1.19        1.90      7.13 o 
 -13   3  17       49.66       41.15      9.13 o 
 -11   3  17       61.07       64.50      6.89 o 
  -9   3  17        6.19        8.42      5.52 o 
  -7   3  17       20.36       19.96      9.12 o 
  -5   3  17        0.36        2.75      7.97 o 
  -3   3  17       40.70       36.09      8.52 o 
 -24   0  18        1.67       -0.02      7.34 o 
 -22   0  18       39.58       50.20     10.17 o 
 -20   0  18      162.45      145.87     13.53 o 
 -18   0  18       54.34       67.64      8.61 o 
 -16   0  18       57.62       50.10      8.59 o 
 -14   0  18     2031.31     1965.41     27.88 o 
 -12   0  18        1.32       93.28     29.97 o 
 -10   0  18     1027.94     1005.08     31.36 o 
  -8   0  18      232.81      340.45     22.01 o 
  -6   0  18      333.00      322.20     19.06 o 
  -4   0  18      349.63      358.93     19.23 o 
  -2   0  18        1.49       -1.29     10.66 o 
   0   0  18      322.78      350.68     16.68 o 
   2   0  18       36.86       51.95      9.01 o 
 -23   1  18      141.92      153.76     13.17 o 
 -21   1  18       34.19       47.12     10.72 o 
 -19   1  18        0.91       -0.18      6.75 o 
 -17   1  18      115.87      119.94      8.03 o 
 -15   1  18      276.63      281.79     10.36 o 
 -13   1  18       10.03        9.12      5.76 o 
 -11   1  18       76.53       81.41      9.41 o 
  -9   1  18        5.50        8.75      7.67 o 
  -7   1  18        7.94       32.55      8.09 o 
  -5   1  18       63.28       70.52     14.98 o 
  -3   1  18       25.34       28.83      6.90 o 
  -1   1  18       41.28       49.12      8.12 o 
   1   1  18       64.38       54.29      9.74 o 
 -22   2  18        0.33        3.16      4.47 o 
 -20   2  18        7.33        7.58      5.96 o 
 -18   2  18      198.88      209.47     11.72 o 
 -16   2  18      236.02      219.06     15.10 o 
 -14   2  18       59.69       68.76     11.90 o 
 -12   2  18       69.27       87.33     18.13 o 
 -10   2  18      412.03      393.44     12.53 o 
  -8   2  18      297.00      278.43     10.81 o 
  -6   2  18        2.59        4.97      8.15 o 
  -4   2  18       86.76      100.12     15.08 o 
  -2   2  18        2.39        3.43      5.11 o 
 -13   3  18      200.46      190.98     10.88 o 
 -11   3  18      221.26      218.95     25.91 o 
  -9   3  18       11.46       22.22     11.67 o 
 -23   1  19       93.50      111.03     10.38 o 
 -21   1  19      227.87      224.13     14.29 o 
 -19   1  19       38.65       43.00      9.52 o 
 -17   1  19       15.20       15.89      5.57 o 
 -15   1  19        0.90        5.34      5.40 o 
 -13   1  19      595.13      596.49     15.66 o 
 -11   1  19      209.89      203.43      8.89 o 
  -9   1  19        3.96       -0.27      6.67 o 
  -7   1  19       23.52       23.47      6.95 o 
  -5   1  19      485.76      511.62     13.44 o 
  -3   1  19     1054.07     1055.73     30.31 o 
  -1   1  19       10.63       11.04      7.50 o 
 -18   2  19        0.22       -3.18      5.41 o 
 -16   2  19       54.31       60.65     10.22 o 
 -14   2  19        9.55        5.96      8.73 o 
 -12   2  19       10.99        7.42      8.34 o 
 -10   2  19      441.71      446.49     35.92 o 
  -8   2  19      168.64      154.87      7.55 o 
  -6   2  19       57.44       67.00      5.90 o 
  -4   2  19        0.60        1.56      4.10 o 
 -20   0  20      460.15      471.46     16.43 o 
 -18   0  20      448.16      503.65     19.31 o 
 -16   0  20        2.30       -0.35      9.08 o 
 -14   0  20        8.02       18.06      9.16 o 
 -12   0  20      160.55      157.48     13.93 o 
 -10   0  20       28.70       28.36     10.06 o 
  -8   0  20      131.62      148.15     12.97 o 
  -6   0  20      114.94      110.26     11.35 o 
  -4   0  20        4.33        0.89      7.35 o 
 -19   1  20       12.39       14.35      7.49 o 
 -17   1  20       48.85       52.11      7.34 o 
 -15   1  20       37.67       34.33      5.15 o 
 -13   1  20      164.23      176.21      7.36 o 
 -11   1  20       11.06        5.96      4.72 o 
  -9   1  20       10.01        6.89      4.50 o 
  -7   1  20       20.01       23.89      5.71 o 
  -5   1  20       56.73       58.13      5.69 o 
 -14   2  20       23.44       19.45      7.08 o 
 -12   2  20        1.39        1.36      7.18 o 
 -15   1  21       47.83       75.03      6.04 o 
 -13   1  21      519.37      599.48     11.30 o 
 -11   1  21      246.35      217.72      6.68 o 
                                                 
